# Supplementary material for: Screening for Severe Illness at Diagnosis Has the Potential to Prevent Early TB Deaths: Programmatic Experience From Karnataka, India
Source: Glob Health Sci Pract. 2022 Aug 30;10(4):e2100736. doi: 10.9745/GHSP-D-21-00736 (PMC9426979; doi:10.9745/GHSP-D-21-00736)
Supplement: GHSP-D-21-00736-supplement-3.xlsx [file GHSP-D-21-00736-supplement-3.xlsx]

## Sheet: codebook
	fieldname	field label / question	field type	field length	field value	value label	comments
	wt	Weight (kilograms (kg), max one decimal point) - measured by TB programme staff	numeric/float	4			Kilograms with one decimal. Mention 99.9 if missing
	ht	Height (centimeters) - measured by TB programme staff	numeric	3			Mention 999 if missing
	bmi	BMI (kilogram per metre square (kg/m2), max one decimal point) - calculated by TB programme staff	numeric / float	4			Mention 99.9 if missing
	swleg	Swelling in the leg (measured by TB programme staff)	Radio	1	0	No
					1	Yes
	rr	Respiratory rate per minute measured by TB programme staff	numeric	2			mention 99 if missing
	oxysat	Oxygen saturation, measured at rest by TB programme staff (if portable pulse oximeter is available at PHI). Mention 0 (zero) for missing	numeric	2			mention 00 if missing
	stand	Able to stand without support (assessed by TB programme staff)	radio	1	0	No (not able to stand without support)
					1	Yes (standing without support)
	age	patient's age
	gender	patient's gender			1	male
					2	female
					3	TG / others
					9	missing
	hiv	status of hiv			0	non-reactive
					1	reactive
					9	unknown / missing
	dm	status of dm			0	non-reactive
					1	reactive
					9	unknown / missing
	diagtest	basis of diagnosis			1	cbnaat
					2	trunaat
					3	lpa
					4	microscopy
					5	Culture
					6	Cxr
					7	other
					9	missing
	bactconf	Status of micro confirmation			0	no	C
					1	yes
	prevtrt1	Whether previously treatment			0	no (new)
					1	yes - recurrent
					2	yes - ltfu
					3	yes - treatment failure
					4	yes - others
	prevtrt2	prevtrt1 recoded			0	no
					1	yes
	site	TB site			1	PTB
					2	EPTB
					9	Missing
	bankdet	whether bank details collected			0	no
					1	yes
	ptstat	Patient status	Numeric		1	Diag - not on treat
					2	Diag - on treat
					3	Diag - outcome assigned
					4	Diag - not on treat closed (pre-tx ltfu)
	trtst	Treatment started	Numeric		0	No
					1	Yes
	trfout	Date of treatment outcome	Numeric		0	No
					1	Yes
	assess	whether screened for severe illness or not	Numeric		0	no
					1	yes
	trtout3	Treatment outcome after 2 months of treatment	Numeric			/0="on treatment" /1="initial ltfu" /2="ontreatment ltfu" /3="death" /4="fail" /5="transfer to dr TB"
				t

## Sheet: data
phi	age	ptstat	gender	hiv	dm	bactconf	prevtrt1	prevtrt2	site	bankdet	diagtest	wt	ht	bmi	swleg	rr	oxysat	stand	assess	trfout	trtst	trtout3
2	65	2	1	0	0	0	1	1	1	0	6	46	161	17.8	0	16	90	0	1	0	1	0
1	83	2	1	0	0	1	0	0	1	1	4								0	0	1	0
1	33	4	1	9	9	1	0	0	9	1	1								0	1	0	2
1	54	3	1	1	0	0	0	0	2	1	6	41	159	16.3	1	22	98	0	1	0	1	3
2	70	2	1	0	0	1	0	0	1	1	1	46	160	17.6	0	28	96	1	1	0	1	0
3	20	2	2	0	0	1	0	0	1	1	1								0	0	1	0
1	26	2	2	0	0	1	0	0	2	1	1	37	142	18.3	0	18	96	1	1	0	1	0
1	37	2	2	0	0	1	0	0	1	1	1	52	156	21.4	0	18	97	1	1	0	1	0
1	38	2	1	0	0	1	0	0	1	1	1	38	158	15.3	1	20	98	0	1	0	1	0
1	21	2	2	0	0	1	0	0	1	1	1								0	1	1	0
1	60	2	1	9	9	1	0	0	1	1	1								0	0	1	0
1	55	3	1	0	1	1	0	0	1	1	1	49	171	16.9	0	28	89	1	1	0	1	3
2	75	2	1	0	0	1	0	0	1	1	1	49	160	19.1	0	18	98	1	1	0	1	0
1	39	2	1	0	1	1	0	0	1	1	1								0	0	1	0
1	66	3	1	0	1	0	0	0	1	0	6								0	0	1	2
2	56	2	1	0	0	1	0	0	1	1	1	46	162	17.5	0	37	96	1	1	0	1	0
3	52	2	1	0	0	1	0	0	1	1	4	55	168	19.5	0	20	97	1	1	0	1	0
1	65	2	1	0	0	1	0	0	1	1	1	57	166	22.2	0	99	98	1	1	0	1	0
1	35	2	1	0	0	1	4	1	1	1	4	55	171	18.8	0	20	96	1	1	0	1	0
1	65	2	1	1	0	1	4	1	1	0	1								0	1	1	3
2	56	2	1	0	0	1	4	1	1	1	4	47	165	17.1	0	19	98	1	1	0	1	0
3	25	2	1	0	0	1	0	0	1	1	4								0	0	1	0
1	26	2	1	0	0	1	0	0	1	1	1	53	163	19.9	0	20	98	1	1	1	1	0
1	39	2	2	0	0	1	0	0	1	1	1	64	157	26	0	20	99	1	1	1	1	0
3	28	2	1	0	0	1	0	0	1	1	4	62	172	21	0	16	95	1	1	0	1	0
1	45	2	1	0	0	1	0	0	1	1	4								0	1	1	0
2	25	2	1	0	0	1	1	1	1	0	1	33	157	13	0	17	96	1	1	0	1	0
1	19	3	2	0	0	0	0	0	2	1	7								0	0	1	0
1	47	2	2	0	0	1	0	0	1	1	4	52	155	21.6	0	18	98	1	1	1	1	0
1	20	2	1	0	0	1	0	0	1	1	1								0	0	1	0
1	30	2	1	0	0	1	0	0	1	1	1	35	162	13.3	0	99	97	1	1	0	1	0
1	43	2	1	0	0	1	0	0	1	1	4								0	1	1	0
1	50	2	1	0	0	1	0	0	1	1	1								0	1	1	0
1	46	2	1	0	1	1	3	1	1	1	1								0	0	1	0
1	24	4	2	9	9	1	0	0	9	0	1								0	0	0	3
1	35	2	2	0	0	1	4	1	1	1	4	30	152	13	0	24	96	1	1	0	1	0
1	19	2	2	0	0	1	4	1	1	1	1								0	0	1	0
1	53	2	1	1	0	1	0	0	1	0	1								0	0	1	0
2	68	2	2	0	0	0	0	0	2	1	7								0	0	1	0
1	22	2	2	0	0	0	0	0	2	1	7	41	148	18.7	0	18	98	1	1	0	1	0
1	30	2	2	0	0	0	0	0	2	1	7								0	0	1	0
2	45	2	1	0	0	0	4	1	1	1	6	49	160	19.1	0	23	98	1	1	0	1	0
1	41	2	2	0	0	1	0	0	2	1	1	38	150	16.9	0	18	97	1	1	0	1	0
2	15	2	2	0	0	1	0	0	1	1	4	33	152	14.2	0	18	98	0	1	0	1	0
1	35	2	1	1	0	0	0	0	2	0	7								0	0	1	0
1	25	4	1	9	9	1	0	0	9	0	1								0	0	0	1
2	27	2	1	0	0	1	0	0	2	1	7	47	165	17.3	0	18	98	1	1	0	1	0
1	75	2	1	0	0	1	0	0	1	1	1								0	0	1	0
2	29	2	2	0	0	1	0	0	1	1	1								0	0	1	0
3	36	2	1	0	0	1	1	1	1	1	4	45	151	16.4	0	16	95	1	1	0	1	0
1	31	2	1	0	0	0	0	0	2	1	7	85	160	33.2	0	18	98	1	1	0	1	0
2	26	2	1	1	0	0	0	0	1	1	6								0	0	1	0
1	60	2	1	0	0	0	0	0	2	0	7	40	166	15.3	1	42	96	0	1	0	1	3
1	29	3	1	0	0	1	0	0	2	1	1								0	0	1	3
1	34	2	2	0	0	1	0	0	1	1	1								0	0	1	0
2	71	2	1	0	0	0	0	0	2	0	6	43	168	15.6	0	99	98	1	1	0	1	0
1	19	2	2	0	0	0	0	0	2	1	7	45	146	21.1	0	20	97	1	1	0	1	0
2	50	2	2	0	0	0	4	1	1	1	6	38	152	16.5	1	32	85	1	1	0	1	0
2	37	2	1	0	0	0	0	0	1	1	6	31	163	11.7	0	18	96	0	1	0	1	0
1	60	2	2	0	1	1	0	0	1	1	4	46	138	16	0	16	97	1	1	1	1	0
3	26	2	1	0	0	1	0	0	1	1	4	42	160	16.4	0	23	98	1	1	0	1	0
1	53	2	1	0	0	1	0	0	1	1	6	43	166	15.6	0	24	92	1	1	0	1	0
1	56	2	1	0	0	0	4	1	2	1	7								0	0	1	0
1	46	2	1	1	0	1	0	0	1	1	1	69	167	24.7	0	18	96	1	1	0	1	3
3	42	2	1	0	1	1	0	0	1	1	4	40	164	12.5	0	54	97	1	1	0	1	0
	40	2	1	0	0	1	1	1	1	1	2	41	159	16.2	0	17	98	1	1	0	1	0
3	40	2	2	1	0	1	0	0	1	1	1	38	158	15.2	0	16	97	1	1	0	1	0
1	38	2	1	0	0	1	4	1	1	1	1								0	0	1	0
1	45	2	2	0	0	0	0	0	2	1	7	77	178	24.3	0	18	98	1	1	0	1	0
2	44	2	1	0	1	1	0	0	1	1	4								0	0	1	0
1	36	2	1	0	0	1	0	0	1	0	1								0	0	1	0
1	40	2	1	0	0	1	0	0	1	1	6								0	1	1	0
1	37	2	2	0	0	0	0	0	2	1	7								0	1	1	0
2	24	2	1	0	0	1	1	1	1	1	6	36	167	12.9	0	22	96	1	1	0	1	0
2	50	3	1	0	0	1	0	0	2	1	6								0	0	1	0
1	25	2	2	0	0	1	0	0	2	1	1								0	1	1	0
1	52	2	1	0	0	1	0	0	1	1	1	49	157	19.9	0	17	92	1	1	1	1	0
1	55	2	1	0	0	1	0	0	1	1	6	46	162	17.6	0	17	96	1	1	0	1	0
2	28	4	1	9	9	1	0	0	9	0	1								0	0	0	1
2	55	2	1	0	0	1	1	1	1	1	4								0	0	1	0
	42	2	1	0	0	1	0	0	1	1	1								0	0	1	0
2	20	4	1	0	0	1	0	0	9	0	1								0	0	0	1
1	35	2	1	0	0	1	1	1	1	1	1								0	1	1	0
1	71	2	1	9	0	1	1	1	1	1	1								0	1	1	0
1	55	2	1	9	0	1	0	0	1	1	1								0	1	1	0
1	28	2	1	0	0	1	0	0	1	1	1	53	173	17.8	0	22	24	1	1	0	1	0
1	54	2	1	0	0	1	2	1	1	1	4	64	186	18.6	0	20	96	1	1	0	1	0
1	39	2	1	0	0	1	0	0	1	1	1								0	0	1	0
1	17	2	2	0	0	0	0	0	2	1	7	51	158	20.4	0	14	96	1	1	0	1	0
1	37	2	1	1	0	1	0	0	2	1	1	64	164	23.9	0	16	96	1	1	0	1	0
1	27	2	1	0	1	1	0	0	1	1	1								0	0	1	0
2	39	2	1	0	0	1	0	0	1	0	1	49	170	17	0	28	96	1	1	0	1	0
1	57	2	1	0	1	1	0	0	1	1	1	70	165	25.7	0	23	0	1	1	0	1	0
1	48	2	1	0	0	1	0	0	1	1	1	42	176	14	0	15	96	0	1	1	1	0
1	20	2	1	0	0	1	0	0	1	1	1								0	1	1	0
1	22	2	2	0	0	1	0	0	1	1	4	57	165	20.9	0	23	98	1	1	0	1	0
2	65	2	2	0	0	0	0	0	1	1	6	43	148	19.6	0	95	95	1	1	0	1	0
1	28	2	1	0	0	1	0	0	1	1	1	48	152	21.9	1	22	95	1	1	0	1	0
1	35	3	1	0	0	1	2	1	1	1	1	37	168	13.1	0	18	96	1	1	1	1	5
1	56	2	2	1	0	0	2	1	1	1	6	40	162	15.6	0	22	96	1	1	0	1	0
1	38	2	2	0	1	0	0	0	2	1	7	80	167	28.8	0	22	96	1	1	0	1	0
1	54	2	1	0	0	1	0	0	1	1	1								0	1	1	0
2	58	2	1	0	1	0	0	0	2	1	7								0	0	1	0
1	26	3	2	0	0	1	0	0	1	1	1	34	160	13.3	1	38	91	0	1	0	1	3
1	56	2	1	0	0	1	4	1	1	1	1	48	156	19.7	0	99	96	1	1	0	1	0
1	47	2	1	0	0	1	0	0	1	1	1								0	0	1	0
1	20	2	2	0	0	0	0	0	2	1	7								0	0	1	0
1	27	2	1	0	0	0	0	0	2	1	7								0	1	1	0
1	75	2	2	0	1	1	0	0	1	1	1								0	1	1	0
1	27	3	1	0	0	0	0	0	2	1	7								0	0	1	2
1	35	2	1	9	9	1	0	0	1	1	1	25	151	11	0	21	93	1	1	0	1	0
1	48	2	1	1	0	1	0	0	1	1	1	48	160	18.7	0	20	94	1	1	0	1	0
1	42	2	2	0	1	1	0	0	1	1	1	64	158	25.6	0	20	97	1	1	0	1	0
1	60	2	1	1	0	1	0	0	1	1	1								0	0	1	0
2	32	2	1	1	9	1	0	0	1	1	1								0	0	1	0
1	23	2	1	0	0	1	0	0	1	1	1								0	0	1	0
1	60	2	1	0	0	1	0	0	1	1	1	38	160	14.8	0	18	98	1	1	0	1	0
2	27	2	2	0	0	0	0	0	2	1	7	39	145	18	0	10	96	1	1	0	1	0
1	21	3	1	0	0	1	0	0	1	0	1								0	0	1	3
1	29	2	1	0	0	1	0	0	1	1	1	39	165	14.4	0	24	98	1	1	0	1	0
1	63	2	1	0	1	0	0	0	2	1	7	52	160	20.5	0	17	98	1	1	0	1	0
1	38	3	2	0	1	1	4	1	1	1	1	34	162	13	0	22	98	1	1	0	1	2
1	33	2	1	0	0	0	0	0	1	1	6								0	1	1	0
3	53	2	1	0	0	1	0	0	1	1	4								0	0	1	0
1	60	2	1	0	0	1	0	0	1	1	1	39	159	15.4	0	23	98	1	1	0	1	0
1	33	2	1	0	0	0	0	0	2	1	7								0	1	1	0
1	56	2	1	9	9	0	0	0	2	0	7	100	170	34.6	0	23	96	1	1	0	1	0
2	29	2	1	0	0	1	0	0	1	1	6	75	152	32.5	0	99	94	0	1	0	1	0
2	54	2	1	1	0	1	4	1	1	1	1								0	0	1	0
2	26	2	1	0	0	1	0	0	1	1	1	56	178	17.7	0	21	97	1	1	0	1	0
1	34	2	2	0	0	1	0	0	1	1	1	55	159	22	0	21	99	1	1	0	1	0
2	22	2	2	0	0	1	0	0	1	1	1	37	154	15.6	0	24	96	1	1	0	1	0
1	45	2	1	0	1	0	0	0	2	1	7								0	0	1	0
1	44	2	1	0	0	0	0	0	1	1	7								0	1	1	0
2	40	2	1	0	0	1	1	1	1	1	2	49	152	16.2	0	22	92	1	1	0	1	0
1	34	2	1	1	1	1	0	0	1	1	1	45	150	20	0	22	95	1	1	0	1	0
1	55	2	1	0	0	1	1	1	1	0	4	44	164	16.4	0	18	94	1	1	0	1	0
2	26	2	1	0	0	0	4	1	1	1	6	45	174	14.9	0	18	96	1	1	0	1	0
2	70	2	2	0	1	1	4	1	1	1	1								0	0	1	0
1	35	2	2	0	9	1	0	0	1	1	1								0	0	1	0
2	32	2	1	0	0	1	0	0	1	1	2	37	167	14.1	0	24	98	1	1	1	1	0
1	22	2	1	0	0	1	0	0	1	1	1								0	0	1	0
1	28	4	1	0	0	1	0	0	9	0	1								0	0	0	3
1	30	2	1	0	0	1	0	0	1	1	1	43	155	17.9	0	20	95	1	1	0	1	0
3	17	2	2	0	0	1	0	0	1	1	4	42	153	17.9	0	14	96	1	1	0	1	0
1	45	1	1	0	9	1	0	0	9	0	1								0	0	0	0
1	66	2	1	0	0	0	0	0	2	1	7								0	1	1	0
1	42	2	2	1	0	1	0	0	1	1	1	46	159	18	0	17	0	1	1	0	1	0
1	25	2	1	0	0	1	0	0	1	1	1	61	175	19.9	0	89	96	1	1	0	1	0
1	55	3	2	0	1	1	0	0	1	1	1								0	1	1	5
1	52	2	1	0	0	1	0	0	1	1	4	50	170	17.3	0	18	96	1	1	0	1	0
2	45	2	1	0	0	1	0	0	1	1	4	46	167	16.5	0	15	96	1	1	0	1	0
1	35	2	1	0	1	1	0	0	1	1	1	40	150	17.8	0	19	91	1	1	0	1	0
3	27	2	2	0	0	0	4	1	2	1	7	49	155	20.3	0	16	96	1	1	0	1	0
1	56	2	1	0	1	0	4	1	2	1	7	55	159	21.8	0	20	95	0	1	0	1	0
2	48	2	1	0	0	1	1	1	1	1	4	47	165	17.3	0	35	96	1	1	0	1	0
1	33	2	1	0	0	1	4	1	1	1	1	46	170	15.9	0	82	0	1	1	0	1	0
1	68	2	1	0	1	1	0	0	1	1	1								0	0	1	3
	35	2	1	0	0	1	1	1	1	1	2	45	172	15.2	0	26	96	1	1	0	1	0
1	38	2	2	9	9	1	0	0	1	1	1	30	148	13.7	0	12	93	1	1	1	1	0
1	20	2	2	0	0	1	0	0	1	1	1	34	148	15.5	0	17	96	1	1	0	1	0
1	27	2	2	0	0	1	0	0	1	1	1	49	160	14.2	0	99	0	1	1	0	1	0
1	23	2	1	0	0	0	0	0	2	1	7	88	180	27.2	0	19	98	1	1	1	1	0
2	22	2	2	0	0	1	0	0	1	1	4	25	146	11.7	0	14	98	1	1	0	1	0
2	44	2	2	0	0	1	0	0	1	1	1	72	158	28.9	0	20	98	1	1	0	1	0
2	60	2	2	9	0	1	1	1	1	1	1								0	0	1	0
1	32	4	1	9	9	0	0	0	9	0	6								0	0	0	1
	27	2	2	0	0	0	0	0	2	1	7	42	140	21.4	0	23	98	1	1	0	1	0
1	26	2	2	0	0	0	0	0	2	1	7	51	173	17	0	22	98	1	1	0	1	0
2	46	3	1	9	0	1	0	0	1	1	1								0	0	1	3
1	61	2	2	0	0	1	0	0	1	1	1	51	153	16.7	0	19	82	1	1	0	1	0
1	23	2	2	0	0	0	0	0	2	1	7								0	0	1	0
1	65	2	1	9	9	1	0	0	1	1	1	54	152	23.4	0	99	95	1	1	0	1	0
1	37	3	1	1	0	1	0	0	1	1	1	70	180	21.6	0	20	98	1	1	0	1	4
1	20	2	1	0	0	0	0	0	2	1	7								0	1	1	0
1	54	2	1	0	0	1	0	0	1	1	1								0	0	1	0
3	71	2	2	0	1	0	0	0	2	1	6	63	138	33	0	99	98	0	1	0	1	0
1	86	2	1	0	1	1	0	0	1	1	6								0	0	1	0
1	50	2	1	0	1	1	0	0	1	1	1								0	1	1	0
2	70	2	1	0	0	1	0	0	1	1	1	40	151	18	0	20	98	1	1	1	1	0
1	27	2	1	0	0	1	0	0	2	1	1	82	150	36.4	0	18	98	1	1	0	1	0
1	21	2	1	0	0	1	1	1	1	1	1	49	177	19	0	24	96	1	1	0	1	0
2	25	2	1	0	0	1	0	0	1	1	1	44	166	16.1	0	99	93	1	1	0	1	0
1	54	2	2	0	0	1	0	0	1	1	1	40	137	22	0	20	0	1	1	0	1	0
1	49	2	1	0	0	0	0	0	2	1	7	59	165	21.6	0	28	98	1	1	0	1	0
1	29	3	2	9	9	0	0	0	2	0	7	60	158	24.1	0	24	98	1	1	0	1	3
2	35	2	1	0	0	1	0	0	1	1	1	54	151	23.7	0	99	95	0	1	0	1	0
	47	2	2	0	1	0	0	0	2	1	7								0	0	1	0
2	25	2	2	0	0	1	0	0	1	1	1	49	158	19.8	0	99	99	1	1	0	1	0
1	20	2	1	0	0	1	0	0	1	1	4	45	174	14.9	0	17	98	1	1	1	1	0
2	25	4	1	0	9	1	4	1	9	0	1								0	0	0	3
1	46	2	1	0	0	1	0	0	1	1	1								0	0	1	0
1	65	2	1	0	0	1	0	0	1	1	1	47	171	16	1	95	0	1	1	0	1	0
1	50	2	2	0	0	1	0	0	1	1	1	37	150	16	0	22	94	0	1	0	1	0
1	33	4	1	9	9	1	0	0	9	0	1								0	0	0	1
1	35	2	1	0	0	1	1	1	1	1	1								0	0	1	0
1	48	2	1	0	0	0	4	1	1	1	6	48	162	18.3	0	70	98	1	1	1	1	0
2	50	2	1	0	0	1	0	0	1	1	6	48	154	21.2	0	18	95	1	1	0	1	0
3	21	2	1	0	0	1	0	0	1	1	4	50	164	18.6	0	20	95	1	1	0	1	0
1	30	2	1	0	0	1	0	0	1	1	1								0	0	1	0
	50	2	2	0	1	1	0	0	1	1	2	43	147	19.9	0	28	91	1	1	0	1	0
1	25	2	1	0	0	1	4	1	1	1	1	40	171	13.7	0	23	82	1	1	0	1	0
1	45	2	1	0	0	1	4	1	2	1	1								0	1	1	0
1	48	2	1	0	1	1	0	0	1	1	1	52	167	19.2	0	20	98	1	1	0	1	0
1	80	2	1	0	0	0	0	0	2	1	6	65	169	22.7	1	31	96	0	1	0	1	0
1	37	2	2	0	1	1	0	0	1	1	1								0	0	1	0
	30	4	2	0	9	1	0	0	9	0	1								0	1	0	2
2	65	2	2	0	0	0	0	0	2	1	7	55	162	20.9	0	99	99	1	1	0	1	0
1	22	2	1	0	0	0	0	0	2	1	7	49	161	18.9	0	18	97	1	1	0	1	0
1	23	2	1	0	0	1	0	0	1	1	1								0	0	1	0
1	35	2	2	1	9	1	0	0	2	1	1								0	1	1	0
1	42	2	2	0	0	0	0	0	2	1	7	46	148	21	0	18	97	1	1	0	1	0
1	76	2	1	0	0	1	0	0	1	1	1								0	1	1	0
1	18	2	1	0	0	0	0	0	2	1	7	40	162	15.2	0	36	95	1	1	0	1	0
1	26	2	2	0	0	1	0	0	1	1	1	45	170	15.6	0	14	97	1	1	0	1	0
1	34	2	2	0	0	0	0	0	2	1	7	64	161	24.7	0	20	98	1	1	0	1	0
1	33	2	2	0	0	0	0	0	2	1	7	61	156	25.1	0	29	97	1	1	0	1	0
1	64	2	1	0	1	1	0	0	2	1	1								0	0	1	0
1	28	2	2	0	0	1	0	0	1	1	1	50	162	19.1	0	20	97	1	1	0	1	0
2	62	2	1	0	0	1	0	0	1	1	1	52	168	18.5	0	23	95	1	1	0	1	0
2	20	2	2	0	0	1	0	0	1	1	1	35	151	15.4	0	16	97	1	1	0	1	0
1	26	2	1	0	1	1	0	0	1	0	7	32	146	15	0	20	92	0	1	1	1	0
1	36	2	2	0	0	1	0	0	1	1	1	42	148	19.2	0	22	94	1	1	0	1	0
3	34	3	1	0	0	1	0	0	1	0	1								0	1	1	2
1	57	4	1	1	1	1	0	0	9	1	4								0	0	0	3
1	55	2	1	1	0	1	0	0	1	1	6	61	150	27.1	0	20	98	1	1	0	1	0
2	23	2	2	0	0	1	0	0	1	1	2	45	135	24.7	0	19	98	1	1	0	1	0
2	22	2	2	0	0	1	0	0	1	1	2	42	156	13.5	0	22	0	1	1	1	1	0
2	40	2	1	0	0	1	0	0	1	1	1	48	169	16.8	0	18	98	0	1	0	1	0
2	46	2	1	0	0	1	0	0	1	1	4	35	154	14.8	0	22	89	1	1	0	1	0
2	40	2	2	0	1	1	0	0	1	1	1	50	153	21.4	0	30	96	1	1	0	1	0
1	50	2	1	0	0	1	0	0	1	1	1	51	173	17	0	97	98	1	1	0	1	0
1	39	3	2	1	0	0	0	0	2	1	7	33	156	13.6	0	37	91	0	1	0	1	3
3	16	2	2	0	0	1	0	0	1	1	4	33	159	13.1	1	28	95	1	1	0	1	0
1	46	2	1	0	1	1	4	1	1	0	1								0	0	1	0
1	34	2	1	0	0	1	0	0	1	1	1								0	1	1	0
1	26	2	1	0	0	1	0	0	1	1	4								0	0	1	0
	40	2	1	0	1	1	0	0	1	1	1	48	163	18.2	0	32	97	1	1	0	1	0
2	21	2	1	0	0	1	0	0	1	1	1								0	1	1	0
1	40	2	1	1	0	1	1	1	1	1	6	45	170	15.6	0	22	96	1	1	0	1	0
2	42	2	1	0	0	1	0	0	1	1	1	49	158	19.7	0	23	98	1	1	0	1	0
2	30	3	1	0	0	1	0	0	1	1	2	51	175	16.1	0	17	99	1	1	0	1	0
1	55	2	2	0	0	0	0	0	2	1	6	34	150	15.1	0	18	96	1	1	0	1	0
2	60	2	1	0	1	1	0	0	1	1	2	40	168	11.9	0	23	0	1	1	0	1	0
1	25	2	2	9	0	1	0	0	1	1	1								0	0	1	0
1	28	2	1	0	0	1	0	0	1	1	1	47	154	19.8	0	20	92	1	1	0	1	0
1	35	2	1	0	0	1	0	0	1	1	1								0	0	1	0
1	35	3	2	1	1	0	0	0	2	0	7	60	156	24.7	0	26	98	0	1	1	1	2
1	42	2	1	0	1	1	0	0	1	1	1	64	170	22.1	0	20	93	1	1	0	1	0
1	48	2	2	0	0	1	0	0	1	1	1								0	1	1	0
1	32	4	1	9	9	1	0	0	9	0	4								0	0	0	3
1	52	2	2	0	0	0	0	0	1	1	6	49	148	22.4	0	94	96	1	1	0	1	0
1	50	3	1	0	0	0	0	0	2	1	7	55	170	19	0	25	98	1	1	0	1	3
1	40	2	1	0	1	1	0	0	1	1	4	48	158	19.2	0	20	98	1	1	1	1	0
1	40	2	1	0	0	1	0	0	1	1	4	56	178	17.7	0	18	97	1	1	1	1	0
1	16	2	2	0	0	1	0	0	1	1	1	28	147	13	0	18	97	1	1	1	1	0
1	45	2	1	1	0	1	0	0	1	1	1	62	162	23.6	0	18	98	1	1	0	1	0
1	29	2	2	0	0	1	0	0	2	1	1								0	0	1	0
1	53	2	1	0	1	1	0	0	1	1	4								0	1	1	0
3	30	2	1	0	1	1	0	0	1	1	4								0	0	1	0
1	28	2	1	0	0	0	0	0	1	1	6								0	0	1	0
1	68	3	2	0	9	0	0	0	2	1	7								0	0	1	2
1	48	2	1	0	0	1	0	0	1	0	1								0	1	1	0
3	38	2	1	0	0	0	0	0	2	1	7								0	0	1	0
2	22	2	2	0	0	1	2	1	1	0	1	37	155	15.4	0	24	94	1	1	0	1	0
1	35	2	1	0	0	0	0	0	2	1	7								0	0	1	0
1	19	2	2	0	0	1	0	0	1	1	1	40	5	99.9	0	18	0	1	1	0	1	0
1	46	2	1	0	0	0	0	0	2	1	7	71	160	27.7	0	12	94	0	1	1	1	0
1	22	2	1	0	0	0	0	0	2	1	7								0	1	1	0
1	66	2	1	9	0	1	0	0	1	1	1								0	1	1	0
1	41	2	2	0	9	0	0	0	2	1	7								0	1	1	0
1	57	2	2	1	0	0	0	0	1	1	6	49	160	19.1	0	15	96	1	1	0	1	0
1	37	2	2	1	0	1	0	0	2	0	1	62	153	26.5	0	19	99	0	1	0	1	0
2	50	2	1	0	0	1	0	0	1	1	1								0	0	1	0
1	65	3	1	0	0	0	0	0	2	1	7								0	0	1	3
2	39	2	2	0	0	1	0	0	1	1	1	31	162	11.8	0	20	97	1	1	0	1	0
3	34	2	1	0	0	1	4	1	1	1	4								0	0	1	0
2	15	2	2	0	0	1	0	0	1	1	4								0	0	1	0
1	35	2	1	0	0	1	0	0	2	0	1								0	1	1	0
3	29	2	2	0	0	1	0	0	1	1	4	43	156	17.7	0	16	99	1	1	0	1	0
2	50	2	1	1	1	0	0	0	1	1	6	39	153	16.6	0	18	98	1	1	0	1	0
	30	2	1	0	0	1	4	1	1	1	2	58	165	21.3	0	19	95	1	1	0	1	0
1	18	2	2	0	0	1	0	0	1	1	1								0	1	1	0
1	47	3	2	0	0	0	0	0	2	0	7								0	0	1	2
1	44	2	1	1	0	0	4	1	2	1	7								0	0	1	0
1	23	4	2	9	9	1	0	0	9	0	1								0	0	0	1
1	57	3	1	0	0	1	0	0	1	1	4								0	1	1	5
1	67	2	1	0	0	1	0	0	2	1	7								0	1	1	0
1	55	3	1	9	9	1	0	0	2	0	1								0	0	1	3
1	47	4	1	9	9	1	0	0	9	0	5								0	0	0	3
1	53	2	1	0	1	1	4	1	1	1	1	69	165	25	0	24	98	1	1	0	1	0
1	22	2	1	0	0	1	0	0	1	1	1	45	169	15.8	0	17	99	1	1	0	1	0
2	60	2	1	0	1	1	0	0	1	1	4								0	0	1	0
2	70	2	1	0	0	1	0	0	1	1	1	40	160	15.6	0	18	96	0	1	0	1	0
1	32	2	2	9	9	0	0	0	2	1	7	57	150	25.3	0	20	94	1	1	1	1	0
1	67	2	2	0	1	1	0	0	1	1	7								0	0	1	0
1	57	2	1	0	1	0	0	0	2	1	7	55	155	22.9	1	28	96	1	1	0	1	0
1	64	2	1	0	0	0	0	0	2	1	7								0	0	1	0
1	55	3	1	0	0	1	0	0	1	1	1	36	153	15.4	0	23	92	1	1	0	1	5
2	65	3	1	0	0	1	0	0	1	1	1	35	160	13.7	0	18	97	1	1	0	1	3
2	28	2	1	0	0	0	0	0	1	1	6	41	158	16.5	0	18	97	1	1	0	1	0
1	50	3	1	0	0	1	0	0	1	0	1	31	105	28.1	0	19	99	1	1	0	1	3
3	23	2	2	9	9	1	0	0	1	1	4	32	152	13.9	1	23	88	0	1	0	1	0
2	52	2	1	0	1	0	4	1	1	1	6	69	176	22.3	0	21	90	1	1	0	1	0
1	52	2	1	0	1	1	0	0	1	0	4								0	0	1	0
2	46	2	2	0	0	0	0	0	2	1	6	64	167	22.9	0	99	97	1	1	0	1	0
	31	2	1	0	0	1	0	0	1	1	6	53	156	21.8	0	26	90	1	1	0	1	0
1	66	2	1	0	0	1	0	0	1	1	1								0	0	1	0
1	50	2	1	0	0	1	4	1	1	1	1								0	0	1	0
2	30	2	1	0	0	1	3	1	1	0	1								0	0	1	0
1	23	2	2	0	0	1	0	0	2	1	7								0	1	1	0
2	30	2	1	0	0	1	0	0	1	0	1	54	163	20.4	0	18	98	1	1	0	1	0
1	45	2	1	1	0	1	0	0	1	1	1								0	1	1	0
1	21	4	1	1	9	1	0	0	9	0	4								0	0	0	3
2	60	2	1	0	0	1	0	0	1	1	1								0	0	1	0
2	35	4	1	0	0	1	0	0	9	0	1								0	0	0	3
1	38	2	1	0	1	1	0	0	1	1	1	34	149	15.3	0	24	0	1	1	0	1	0
2	26	2	2	0	0	1	0	0	1	1	4	39	144	18.8	0	15	95	1	1	0	1	0
1	55	2	1	0	0	0	0	0	2	1	6	41	168	14.5	0	18	95	1	1	0	1	0
2	75	2	1	0	0	1	0	0	1	1	1								0	0	1	0
1	30	2	2	0	0	1	0	0	1	1	1								0	0	1	0
2	60	2	2	0	0	1	0	0	1	1	4	44	149	19.8	0	20	96	1	1	0	1	0
1	33	2	1	0	9	1	0	0	1	1	1								0	0	1	0
1	27	2	1	0	0	1	0	0	2	1	7								0	1	1	0
2	50	2	1	0	0	1	0	0	1	1	4	45	159	17.8	0	17	95	1	1	0	1	0
1	15	2	2	0	0	1	0	0	1	1	4								0	1	1	0
1	21	2	2	0	0	1	0	0	1	1	1								0	0	1	0
2	45	2	2	9	9	0	0	0	1	1	6	34	160	13.3	0	18	97	1	1	0	1	0
2	45	2	1	0	0	1	0	0	1	1	1	39	156	16	0	24	94	0	1	0	1	0
	35	2	2	0	0	1	0	0	1	1	2	41	155	17.5	0	22	94	1	1	0	1	0
1	36	2	2	0	0	1	0	0	1	1	1								0	0	1	0
2	25	2	2	0	1	1	0	0	1	1	6	45	158	18	0	99	0	1	1	0	1	0
1	22	3	2	0	0	0	4	1	1	1	6	25	145	11.9	0	18	96	1	1	0	1	3
1	38	2	2	0	1	0	0	0	2	1	7								0	0	1	0
1	18	2	2	0	0	1	1	1	2	1	1	41	160	16	0	28	96	1	1	0	1	0
3	18	2	1	0	0	1	0	0	1	1	6								0	0	1	0
1	38	2	2	0	0	0	0	0	2	1	7	58	150	25.8	0	17	97	1	1	0	1	0
1	29	2	1	0	9	1	1	1	1	1	4								0	0	1	0
2	70	4	1	0	9	1	0	0	9	0	2								0	0	0	1
2	39	2	1	0	0	0	0	0	1	0	6								0	0	1	0
1	60	2	2	0	1	1	0	0	1	1	1	48	152	20.8	0	21	94	1	1	0	1	0
2	18	2	2	0	0	1	0	0	1	1	4								0	0	1	0
1	34	2	2	0	0	0	0	0	2	1	7	77	165	28.3	0	17	97	1	1	0	1	0
2	20	2	2	0	0	1	1	1	1	1	1	35	153	15	0	19	96	1	1	0	1	0
1	30	2	2	0	0	1	0	0	1	1	1								0	1	1	0
1	31	2	1	0	0	0	0	0	2	1	7								0	1	1	0
1	25	2	1	0	0	1	0	0	2	1	1								0	0	1	0
1	23	2	2	0	0	1	0	0	1	1	1	40	151	17.5	0	18	97	1	1	0	1	0
1	48	2	1	0	1	1	4	1	1	1	1	81	173	27.1	0	17	0	1	1	0	1	0
1	55	2	1	0	0	1	0	0	1	1	1								0	1	1	0
1	45	2	1	0	1	1	0	0	1	1	4								0	0	1	0
2	60	2	1	0	0	1	0	0	1	1	1	42	165	15.3	1	29	97	0	1	0	1	3
2	32	2	1	0	0	1	0	0	1	1	4	52	152	23.7	1	23	97	1	1	0	1	0
1	52	3	1	0	1	1	0	0	1	1	1	100	153	40.7	0	17	97	1	1	0	1	3
1	16	4	1	9	9	1	0	0	9	0	1								0	0	0	1
1	21	2	1	0	0	1	0	0	1	1	1	42	168	14.9	0	18	96	1	1	0	1	0
1	32	2	1	0	0	1	0	0	1	1	1	43	170	14.9	0	18	96	1	1	0	1	0
2	17	2	2	0	0	1	0	0	1	1	1								0	0	1	0
1	32	2	1	0	0	0	0	0	2	1	7	38	161	14.7	0	18	98	1	1	1	1	0
1	60	2	1	0	1	1	0	0	1	1	1	52	160	20.3	0	20	98	1	1	0	1	0
1	52	2	1	0	0	0	0	0	2	1	7	49	165	18	0	19	99	1	1	1	1	0
1	56	2	2	0	1	0	0	0	2	1	7								0	1	1	0
1	48	2	1	0	0	0	0	0	2	1	7								0	1	1	0
1	59	2	1	0	0	1	0	0	1	0	1	49	169	17	0	18	97	1	1	0	1	0
2	90	2	1	0	0	0	0	0	1	1	6	55	156	22	0	14	94	1	1	0	1	0
2	35	2	1	0	0	1	0	0	1	0	4	44	2	99.9	0	23	97	1	1	0	1	0
2	39	2	1	0	0	0	0	0	1	0	6								0	0	1	0
1	58	2	1	0	1	0	0	0	1	1	6								0	0	1	0
1	45	2	2	0	0	1	0	0	1	1	1								0	1	1	0
1	65	2	1	9	9	1	0	0	1	1	1								0	1	1	0
1	32	2	1	0	1	1	0	0	1	0	1								0	0	1	0
1	40	2	1	1	0	1	0	0	1	1	1	58	163	21.8	0	99	95	1	1	0	1	0
1	29	4	1	0	9	1	0	0	9	0	1								0	0	0	3
1	38	4	1	0	9	1	0	0	9	0	1								0	0	0	3
1	32	2	1	0	0	0	4	1	2	1	7								0	1	1	0
1	37	2	1	0	0	1	0	0	1	1	1	45	158	18.1	0	20	95	1	1	0	1	0
2	15	2	2	0	0	1	0	0	1	1	1								0	0	1	0
1	29	3	1	0	1	1	0	0	1	1	1	58	169	20.3	0	19	0	1	1	0	1	5
1	25	2	2	0	0	0	4	1	1	1	6	40	168	14.2	0	30	0	1	1	0	1	0
1	55	2	2	0	0	1	0	0	1	1	6								0	0	1	0
1	56	2	2	0	1	1	0	0	1	1	1								0	0	1	0
1	20	2	1	1	0	0	0	0	2	1	7	45	160	17.6	0	20	92	1	1	0	1	0
1	46	2	1	0	0	1	0	0	1	1	1	65	183	19.5	0	18	98	1	1	0	1	0
1	33	2	2	0	0	1	0	0	1	1	1								0	1	1	0
1	69	2	1	0	1	1	0	0	1	1	1								0	1	1	0
1	27	2	1	9	9	1	0	0	2	0	5								0	0	1	0
1	34	2	1	0	0	0	4	1	1	1	7	64	163	24	0	92	96	1	1	0	1	0
1	49	2	1	0	1	1	0	0	1	1	1	35	153	15.1	0	16	99	1	1	0	1	0
1	33	2	1	0	1	1	0	0	1	1	4	61	170	21.1	0	22	98	1	1	0	1	0
1	19	2	2	0	0	1	0	0	1	1	1								0	0	1	0
1	53	2	1	0	1	1	1	1	1	1	1								0	0	1	0
1	67	3	1	0	0	1	0	0	1	0	6	58	167	20.8	0	34	0	1	1	0	1	2
1	56	2	1	0	0	0	0	0	2	1	7	70	169	24.5	0	17	97	1	1	1	1	0
1	55	2	1	0	0	0	0	0	2	1	7	49	159	19.4	0	20	97	1	1	0	1	0
	71	2	2	9	0	1	0	0	1	0	2	55	155	23	0	23	95	1	1	0	1	0
1	30	2	1	0	0	1	0	0	1	1	1								0	0	1	0
1	34	2	1	0	1	1	0	0	1	1	1								0	0	1	0
1	22	2	2	0	0	1	0	0	2	1	1								0	1	1	0
3	54	2	1	0	1	1	0	0	1	1	4	34	164	12.6	0	14	90	1	1	0	1	0
2	30	3	1	0	0	1	1	1	1	0	4	26	155	10.8	0	24	90	0	1	0	1	3
2	55	2	1	0	1	1	4	1	1	1	1	56	158	22.4	0	16	95	1	1	0	1	0
	42	2	2	9	0	1	0	0	1	0	2	58	157	23.5	0	23	96	1	1	0	1	0
3	55	1	1	0	9	1	0	0	9	0	4								0	0	0	1
1	49	2	1	1	0	1	0	0	2	1	1	47	168	16.7	0	20	97	1	1	0	1	0
1	21	2	2	0	0	1	0	0	1	1	1								0	1	1	0
1	88	3	1	0	1	0	0	0	1	1	6	49	159	19.4	0	20	97	1	1	0	1	3
1	24	2	1	0	0	1	0	0	1	1	1	42	162	16	0	23	97	1	1	0	1	0
1	41	2	1	0	1	1	0	0	1	1	1	64	172	21.6	0	20	94	0	1	1	1	0
1	23	2	2	0	0	0	0	0	2	1	7	48	170	16.6	0	18	97	1	1	0	1	0
1	32	2	1	0	0	1	0	0	1	0	1								0	0	1	0
3	38	2	1	0	1	1	0	0	1	1	4								0	0	1	0
2	40	2	2	0	0	1	1	1	1	1	1	35	149	15.8	0	99	95	1	1	0	1	0
1	45	2	1	0	0	1	0	0	1	1	1	54	175	17.7	0	14	94	1	1	0	1	0
1	60	2	1	0	1	0	0	0	2	1	7								0	1	1	0
1	43	2	1	9	9	1	0	0	1	1	1	50	162	19.1	0	23	96	1	1	0	1	0
1	53	1	1	9	9	1	0	0	9	0	1								0	0	0	0
1	43	2	1	0	1	1	0	0	1	1	3								0	0	1	0
1	27	2	1	0	0	0	0	0	2	1	7								0	1	1	0
	45	2	2	0	0	0	1	1	1	0	6	31	157	12.6	0	26	98	1	1	0	1	0
1	90	2	1	0	0	1	0	0	1	1	4	43	180	13.3	0	16	94	1	1	0	1	0
1	71	2	2	0	0	1	0	0	1	1	1								0	1	1	0
1	64	2	2	0	0	1	1	1	1	1	1								0	0	1	0
1	46	2	1	0	1	1	1	1	2	1	1								0	1	1	0
2	38	2	2	0	0	1	0	0	1	1	1	35	140	24	0	22	97	1	1	0	1	0
1	46	2	1	1	0	1	0	0	1	0	1	31	153	13.2	0	99	0	0	1	0	1	0
2	66	2	1	0	0	1	0	0	1	1	1	51	152	22.1	0	16	97	1	1	0	1	0
2	32	4	1	0	9	0	0	0	9	0	6								0	0	0	0
1	68	3	1	0	1	1	0	0	1	1	1								0	0	1	5
1	52	2	2	0	0	0	0	0	2	1	7								0	0	1	0
1	37	2	1	0	1	1	0	0	1	1	1	60	166	21.8	0	18	97	1	1	1	1	0
2	24	2	2	0	0	0	0	0	2	1	7	52	157	21.6	0	19	90	1	1	0	1	0
1	70	2	2	0	0	1	0	0	1	1	1	52	157	21.1	0	23	0	1	1	1	1	0
1	48	2	1	0	1	1	0	0	1	1	1								0	0	1	0
2	28	2	2	0	0	0	0	0	2	1	7	41	152	17.7	0	21	97	1	1	0	1	0
1	47	2	1	0	1	1	4	1	1	1	1								0	1	1	0
1	55	2	1	0	0	1	0	0	1	1	1	46	154	19.3	0	23	98	1	1	0	1	0
1	48	2	1	0	0	1	1	1	1	1	1								0	0	1	0
3	33	2	1	0	0	1	4	1	1	1	4	36	158	14.4	0	18	78	1	1	0	1	0
1	58	2	1	0	1	1	0	0	1	1	1								0	0	1	0
1	50	2	1	0	0	1	0	0	1	1	1								0	1	1	0
1	65	2	1	0	0	0	0	0	2	1	7								0	1	1	0
1	65	2	2	0	1	0	0	0	2	1	7	63	156	25.9	0	22	93	1	1	0	1	0
1	32	4	1	0	0	1	0	0	9	0	1								0	0	0	3
1	36	3	1	0	1	1	0	0	1	1	1								0	0	1	5
1	40	2	1	0	0	1	0	0	1	1	1								0	1	1	0
1	65	2	1	0	0	1	1	1	1	1	1	47	167	16.9	0	17	95	1	1	0	1	0
1	30	3	1	0	9	1	0	0	1	0	1								0	1	1	5
1	21	2	2	0	0	1	0	0	1	1	1								0	0	1	0
2	63	2	1	0	0	0	0	0	1	1	6	43	163	16	0	20	98	1	1	0	1	0
1	59	2	1	0	0	1	0	0	1	1	1								0	0	1	0
1	27	2	2	0	0	1	0	0	1	1	1								0	1	1	0
1	50	2	2	1	0	1	0	0	1	1	3								0	1	1	0
1	36	2	1	0	0	1	0	0	1	1	1	69	160	26.9	0	22	95	1	1	0	1	0
2	55	2	1	0	0	1	0	0	1	0	2	42	145	14.5	0	23	91	1	1	0	1	0
	61	2	1	0	0	0	0	0	2	1	7	38	162	14.5	0	21	98	1	1	0	1	0
1	40	2	2	0	0	1	0	0	1	1	2	54	160	21.1	0	24	92	1	1	0	1	0
1	32	2	2	0	0	0	0	0	2	1	7	45	156	18.5	0	99	98	1	1	0	1	0
1	43	2	1	1	1	0	0	0	2	1	7	51	164	19.2	0	20	95	1	1	1	1	0
1	60	2	1	0	0	1	0	0	1	1	1	53	177	17	0	15	96	1	1	0	1	0
2	50	2	2	0	0	1	0	0	1	1	1	30	139	15.5	0	20	96	1	1	0	1	0
3	17	2	1	0	0	0	0	0	2	1	7								0	0	1	0
1	36	2	2	0	0	0	0	0	2	1	7	50	149	22.5	0	16	0	1	1	1	1	0
1	16	3	2	0	0	1	0	0	1	1	1								0	0	1	5
1	50	3	1	9	9	1	0	0	1	1	1	50	156	20.6	0	18	97	1	1	0	1	5
1	59	2	1	0	0	1	0	0	2	0	1	49	152	21.2	0	20	98	1	1	1	1	3
1	35	2	1	0	0	1	0	0	1	1	1	46	170	15.9	0	99	96	1	1	0	1	0
1	19	2	2	0	0	0	0	0	2	0	7								0	0	1	2
1	19	2	1	0	0	1	0	0	1	1	1								0	0	1	0
1	37	2	2	0	0	1	0	0	1	1	1								0	1	1	0
1	25	2	1	0	1	1	0	0	1	1	1	37	165	14	0	99	98	1	1	0	1	0
1	52	2	1	9	9	1	0	0	1	0	1								0	0	1	0
1	48	2	2	1	0	1	0	0	1	1	1								0	0	1	0
1	35	2	1	0	0	1	0	0	2	1	7	47	164	17.5	0	15	94	1	1	0	1	0
1	75	3	1	0	1	1	0	0	1	1	1	44	158	17.7	0	18	94	0	1	0	1	3
1	65	2	1	1	0	1	0	0	1	1	1	37	164	13.8	0	21	98	1	1	0	1	0
1	36	2	1	0	0	1	0	0	1	1	4	51	167	18.3	0	21	96	1	1	0	1	0
1	62	2	1	9	9	0	0	0	2	0	7								0	1	1	0
1	87	2	2	0	1	0	0	0	2	1	7	39	150	17.3	0	18	97	1	1	1	1	0
1	38	2	2	0	0	1	0	0	2	1	1	55	152	23.8	0	20	98	0	1	0	1	0
1	20	2	1	0	0	0	0	0	2	0	6								0	1	1	0
1	28	2	1	0	9	1	1	1	1	1	1	38	155	16	0	98	99	1	1	0	1	0
1	43	2	2	0	0	1	0	0	1	1	1								0	1	1	0
2	29	2	2	0	0	1	0	0	1	0	4								0	0	1	0
1	70	2	1	0	1	1	0	0	1	1	1	30	148	13.7	0	17	0	1	1	0	1	0
1	25	1	2	0	0	1	4	1	9	0	1								0	0	0	0
2	35	2	2	0	9	0	0	0	1	1	7								0	0	1	0
2	15	2	2	0	9	0	0	0	1	1	7								0	0	1	0
1	58	3	1	0	0	1	1	1	1	0	1								0	0	1	2
2	45	2	1	0	0	1	0	0	1	1	4	50	6	99.9	0	99	98	1	1	0	1	0
1	22	2	2	0	0	1	0	0	1	1	1	38	155	15.8	0	21	93	0	1	0	1	0
3	63	2	1	0	1	1	4	1	1	1	4	52	163	19.6	0	20	0	1	1	0	1	0
1	48	2	2	1	0	1	0	0	1	1	1	50	170	17.3	0	22	98	0	1	0	1	2
1	38	2	2	0	0	1	0	0	1	1	1								0	0	1	0
1	49	2	1	0	1	1	1	1	1	1	1	38	173	12.6	0	20	97	1	1	0	1	0
2	45	2	1	0	0	1	1	1	1	1	2	50	158	15.8	0	23	92	1	1	0	1	0
3	47	2	1	0	0	1	0	0	1	1	4								0	0	1	0
2	60	2	1	0	0	0	0	0	1	1	6	52	165	14.2	0	99	0	1	1	0	1	2
1	75	3	1	0	1	0	0	0	2	1	7	33	165	12.1	0	38	96	1	1	0	1	3
1	65	2	1	0	1	1	2	1	1	1	1								0	0	1	0
2	22	2	2	0	0	1	0	0	1	1	1	35	155	14.6	0	18	96	1	1	0	1	0
2	25	2	1	0	0	0	0	0	1	1	6								0	0	1	0
2	32	2	2	0	0	1	0	0	1	1	1	55	157	22.3	0	92	92	1	1	0	1	0
1	35	2	2	0	9	1	0	0	1	0	4	37	150	16.4	0	27	97	1	1	0	1	0
2	40	2	2	0	0	0	1	1	1	1	6	35	164	13.1	0	28	98	0	1	0	1	0
2	23	2	2	0	0	1	1	1	1	1	4	40	148	18.2	0	20	97	1	1	0	1	0
3	62	2	2	0	1	1	0	0	1	1	4	65	162	24.8	0	19	97	1	1	0	1	0
2	55	2	2	0	0	1	0	0	1	1	4	36	160	14	0	19	94	1	1	0	1	0
2	72	2	2	9	9	1	0	0	1	0	1								0	0	1	0
1	60	2	1	0	0	0	4	1	1	0	6								0	0	1	0
2	32	2	2	0	0	1	0	0	1	1	2	64	164	24.4	0	18	98	1	1	0	1	0
1	65	2	1	0	1	0	0	0	2	1	7	48	156	19.7	0	20	98	1	1	1	1	0
1	49	2	1	0	0	0	4	1	2	1	7	53	153	23	1	90	0	1	1	0	1	0
2	37	2	2	0	0	1	0	0	1	1	2	51	158	20.4	0	18	97	0	1	0	1	0
1	45	2	1	0	0	0	0	0	2	1	7	64	145	30.5	0	25	98	1	1	1	1	0
1	45	2	1	0	0	0	0	0	1	1	6								0	1	1	0
1	32	2	1	0	0	1	0	0	1	1	1	56	168	19.8	0	90	0	1	1	0	1	0
2	20	2	2	0	0	1	0	0	1	1	4	38	146	17.8	0	17	84	1	1	0	1	0
1	15	2	2	0	0	0	0	0	2	1	7	24	138	12.6	1	20	98	1	1	1	1	0
1	49	2	2	0	0	1	0	0	1	1	1	45	151	19.7	0	18	95	1	1	0	1	0
1	37	2	1	0	0	0	1	1	2	1	7								0	0	1	0
2	58	2	1	0	0	1	0	0	1	1	1								0	0	1	0
1	35	2	1	1	0	1	0	0	1	1	1								0	0	1	0
2	30	2	2	0	0	1	0	0	1	0	2	58	149	26.1	0	18	98	1	1	0	1	0
1	42	3	1	1	0	0	0	0	2	1	7								0	0	1	3
1	44	2	1	0	1	1	0	0	1	1	1	57	172	19.3	0	16	0	1	1	0	1	0
2	65	2	1	0	0	1	1	1	1	1	1	40	166	14.5	0	26	96	1	1	0	1	0
1	25	1	2	9	9	1	0	0	9	0	1								0	0	0	0
3	74	2	1	0	0	1	3	1	1	1	4	45	160	16.5	0	13	85	1	1	0	1	0
1	70	2	1	0	1	0	0	0	1	1	6	49	174	16.2	0	24	97	1	1	0	1	0
2	45	2	2	0	1	1	0	0	1	1	1	42	152	18.2	0	17	97	1	1	0	1	0
1	50	2	1	0	0	1	4	1	1	1	1								0	0	1	0
2	32	2	1	0	0	1	0	0	1	1	4	49	153	20.9	0	15	90	1	1	0	1	0
1	62	2	1	0	1	1	0	0	1	1	4	60	179	18.7	0	20	92	1	1	0	1	0
2	60	2	2	0	0	1	0	0	1	1	1								0	0	1	0
2	40	2	1	0	0	0	0	0	1	1	6								0	0	1	2
1	52	2	1	0	0	1	0	0	1	1	1								0	1	1	0
1	68	2	1	9	9	1	0	0	1	1	1	35	156	14.6	0	99	94	1	1	0	1	0
2	28	2	1	1	0	1	0	0	1	1	1	41	167	14.7	0	22	95	1	1	0	1	0
1	25	4	1	9	9	1	0	0	9	0	1								0	0	0	1
1	65	2	1	0	0	1	0	0	1	1	1	40	150	17.8	0	17	0	1	1	0	1	0
2	27	2	1	0	0	0	0	0	1	1	6	49	160	19.1	0	23	97	1	1	0	1	0
1	33	2	2	0	0	1	0	0	2	1	7	38	154	16	0	28	98	1	1	1	1	0
2	28	2	1	0	0	1	0	0	1	1	2								0	0	1	0
1	35	2	1	0	0	1	0	0	1	0	1								0	0	1	0
1	50	3	2	0	0	0	0	0	2	0	7								0	0	1	2
3	45	2	1	0	1	1	0	0	1	1	4	65	164	24.3	0	17	0	1	1	0	1	0
1	60	2	1	0	0	1	0	0	1	1	1	52	151	24.1	1	21	95	1	1	0	1	0
2	36	2	1	0	1	1	0	0	1	1	4								0	1	1	0
1	38	2	2	0	0	0	0	0	2	1	7	65	152	28.1	0	18	98	1	1	0	1	0
1	43	2	1	0	0	1	0	0	1	1	1	53	163	19	0	99	97	1	1	0	1	0
1	40	2	1	1	0	1	0	0	2	1	1								0	1	1	0
2	65	3	1	0	0	0	0	0	1	0	6	46	160	18	0	99	0	1	1	0	1	3
2	52	2	1	0	1	1	0	0	1	1	1	59	165	21.6	0	20	98	1	1	0	1	0
1	33	2	1	0	0	1	0	0	1	0	1								0	0	1	0
1	40	2	1	0	9	1	1	1	1	1	1	56	160	17.5	0	23	93	1	1	0	1	0
2	41	2	1	0	9	1	0	0	1	1	2	40	172	13.5	0	22	97	0	1	0	1	3
	50	2	1	0	1	0	0	0	1	1	6	48	150	21.3	0	21	97	1	1	0	1	0
1	28	2	2	9	1	0	4	1	2	1	7	70	158	28.1	0	12	97	1	1	0	1	0
3	18	2	2	0	0	0	0	0	2	1	6								0	0	1	0
1	61	2	1	0	0	0	0	0	2	1	7	50	170	17.3	0	24	97	1	1	0	1	0
1	60	2	2	1	0	0	0	0	1	1	6	45	162	17.1	0	20	95	1	1	0	1	0
1	19	2	2	0	0	1	0	0	1	1	1	35	153	15	0	18	98	1	1	0	1	0
1	56	2	1	0	9	1	1	1	1	1	1	45	165	16.2	0	18	96	1	1	0	1	0
2	31	2	1	0	0	1	0	0	1	1	6	45	172	15.3	0	93	96	1	1	0	1	0
2	42	2	1	0	1	1	0	0	1	1	4	39	162	14.8	0	15	97	1	1	0	1	0
1	20	2	2	0	0	1	0	0	1	1	1	33	155	13.8	0	23	99	1	1	0	1	0
2	55	2	2	0	0	1	0	0	1	1	4	30	146	14.1	0	20	96	1	1	0	1	0
	48	2	1	0	1	1	0	0	1	1	2	60	160	23.4	0	18	80	1	1	0	1	0
1	43	2	2	0	0	1	0	0	1	1	1								0	1	1	0
2	60	2	1	0	1	1	0	0	1	1	4	51	163	19.2	0	23	98	1	1	0	1	0
1	30	2	1	0	0	1	4	1	1	1	6								0	0	1	0
1	63	2	1	0	1	1	0	0	1	1	1	61	168	21.4	0	23	99	1	1	0	1	0
2	31	2	2	0	0	1	0	0	1	0	1								0	0	1	0
2	65	2	1	0	0	1	1	1	1	1	4	50	170	17.3	0	20	97	1	1	0	1	0
1	28	2	1	0	0	1	0	0	1	1	1								0	1	1	0
1	22	2	2	0	9	0	0	0	2	0	7								0	0	1	0
2	72	2	1	0	1	1	0	0	1	1	4	49	172	16.6	0	33	98	1	1	0	1	0
	25	2	2	0	0	1	0	0	1	1	2	36	145	17.1	0	27	96	1	1	0	1	0
1	69	2	2	0	0	0	0	0	2	1	7	70	155	29.2	0	20	98	0	1	0	1	0
2	42	2	1	0	1	1	0	0	1	1	1	69	167	24.8	0	28	98	1	1	0	1	0
2	60	2	1	0	1	0	0	0	1	1	6	95	165	35	0	99	0	1	1	0	1	0
2	17	3	2	0	0	1	0	0	1	1	2	34	145	11.7	0	22	90	0	1	0	1	3
1	23	2	1	0	0	1	0	0	1	1	4	31	164	11.5	1	20	95	1	1	0	1	0
	30	2	1	0	0	1	0	0	1	1	2								0	1	1	0
2	59	2	2	9	9	1	0	0	1	0	1								0	0	1	0
2	40	2	1	1	0	1	0	0	1	0	1								0	0	1	0
2	70	3	1	0	1	1	0	0	1	1	4	26	148	11.9	0	28	97	0	1	0	1	3
	48	4	1	9	9	1	0	0	9	0	1								0	0	0	3
1	77	2	1	0	1	1	0	0	1	1	4								0	0	1	3
1	36	3	1	0	0	1	0	0	2	1	1								0	0	1	3
1	30	3	1	0	0	1	0	0	1	0	1	44	155	18.3	0	93	92	1	1	0	1	5
1	40	2	2	0	0	1	0	0	2	1	1	56	159	22.2	0	22	98	1	1	0	1	0
1	16	2	1	0	0	1	0	0	1	1	4								0	0	1	0
1	26	2	2	0	0	1	2	1	1	1	1								0	1	1	0
	25	2	2	0	0	0	0	0	2	1	6	50	152	21.6	0	23	96	1	1	0	1	0
2	52	2	1	0	0	1	1	1	1	1	1								0	0	1	0
2	40	2	1	0	0	1	0	0	1	1	2								0	1	1	0
2	60	2	1	0	1	1	0	0	1	1	1								0	0	1	0
3	31	2	2	0	0	1	0	0	1	1	4	34	159	13.5	0	20	97	1	1	0	1	0
1	38	2	1	0	1	1	0	0	1	1	1	45	171	15.5	0	20	99	1	1	0	1	0
1	60	2	2	0	0	1	0	0	1	1	1	31	145	14.8	0	24	94	0	1	0	1	0
1	45	2	1	0	0	0	0	0	2	1	7	64	176	18.2	0	17	0	1	1	0	1	0
2	34	2	1	0	0	1	0	0	1	1	1	32	148	14.6	0	16	98	0	1	0	1	0
2	60	2	1	0	1	1	0	0	1	0	1	46	142	22.8	0	18	95	1	1	0	1	0
3	34	2	1	0	0	1	1	1	1	1	4								0	0	1	0
1	35	2	1	0	0	0	0	0	2	1	6	100	181	30.5	0	16	97	1	1	1	1	0
1	46	2	1	0	1	1	0	0	1	0	1	36	156	16	0	16	97	1	1	0	1	0
1	26	2	2	0	0	0	0	0	2	1	6								0	1	1	0
1	35	2	2	0	0	1	0	0	1	1	1								0	0	1	0
2	40	2	2	0	0	1	0	0	1	0	1								0	0	1	0
1	51	2	1	1	0	1	0	0	2	1	1								0	0	1	0
1	40	2	1	0	0	1	0	0	1	1	1	45	165	16.5	0	99	97	1	1	0	1	0
1	18	2	1	0	0	1	0	0	1	1	1	40	164	14.9	0	32	94	1	1	0	1	0
	48	2	1	0	1	1	1	1	1	1	2	52	163	19.6	0	27	97	1	1	0	1	0
2	22	2	2	0	0	0	0	0	1	1	6	47	166	17.1	0	22	96	1	1	0	1	0
2	23	2	2	0	0	1	1	1	1	1	2	34	177	11.2	0	20	95	1	1	0	1	0
2	20	2	2	0	0	1	0	0	2	1	1								0	0	1	0
1	85	2	1	0	1	1	0	0	1	1	1	45	159	17.9	0	18	97	1	1	0	1	0
1	30	2	1	0	0	0	4	1	1	1	6	45	167	16.1	0	18	92	1	1	0	1	0
1	23	2	1	0	0	0	0	0	2	1	7	49	170	17	0	35	98	1	1	0	1	0
1	60	2	1	0	0	0	4	1	1	1	6	37	166	13.5	0	52	98	1	1	0	1	0
1	56	2	2	0	0	1	0	0	1	1	1	48	148	21.9	0	24	96	1	1	0	1	0
1	48	3	1	0	1	1	0	0	1	1	1								0	0	1	5
1	65	2	1	0	0	1	0	0	1	1	1	42	172	14.2	0	25	95	1	1	0	1	0
1	27	2	1	0	0	1	0	0	2	1	7								0	1	1	0
1	80	2	1	0	0	1	0	0	1	1	1								0	0	1	0
1	21	2	1	0	0	0	0	0	2	1	7								0	1	1	0
3	28	2	1	0	0	0	0	0	2	1	7	81	180	25	0	22	98	1	1	0	1	0
1	54	3	1	0	0	0	0	0	2	0	7	46	165	16.9	1	36	92	1	1	0	1	2
1	16	2	1	0	0	1	0	0	1	1	1								0	0	1	0
3	72	2	1	0	0	1	0	0	1	1	4	36	160	14	1	26	94	1	1	0	1	0
1	21	4	2	0	9	1	0	0	9	0	1								0	0	0	3
2	65	2	2	0	0	0	0	0	2	1	6	40	140	20.4	1	23	98	0	1	0	1	0
1	45	2	1	0	0	1	4	1	1	1	1								0	0	1	0
1	38	2	2	0	0	0	0	0	2	1	7	70	167	25.1	0	22	98	1	1	1	1	0
2	41	2	2	0	0	1	0	0	2	1	1								0	1	1	0
1	19	2	2	0	0	1	0	0	1	0	1								0	0	1	0
1	28	2	1	0	0	1	1	1	1	1	1	35	160	13.6	0	34	97	1	1	0	1	0
2	43	2	1	0	0	1	1	1	1	1	1								0	0	1	0
2	24	2	1	0	0	1	0	0	1	0	1	54	172	18.3	0	22	97	1	1	0	1	0
2	53	3	1	0	1	1	1	1	1	1	1	64	174	21	0	18	99	1	1	0	1	5
2	62	2	1	0	1	1	0	0	1	1	6	62	168	14.2	0	99	0	1	1	0	1	0
1	30	2	2	0	0	1	0	0	1	1	1								0	1	1	0
1	29	1	1	1	9	1	4	1	9	0	1								0	1	0	3
1	21	2	1	0	0	1	0	0	1	1	1								0	1	1	0
1	30	2	1	0	0	0	0	0	2	1	7								0	0	1	0
2	48	2	1	0	0	0	0	0	1	1	6								0	0	1	0
1	67	2	1	0	0	0	0	0	2	1	7	41	153	17.5	0	20	99	1	1	0	1	0
2	28	2	1	0	0	0	0	0	2	1	7	54	165	19.8	0	17	98	1	1	0	1	0
1	30	2	1	0	1	1	0	0	1	1	1	65	171	22.4	0	25	95	1	1	0	1	5
1	49	4	1	1	9	1	0	0	9	0	1								0	0	0	3
1	22	2	2	0	0	1	0	0	1	1	1	46	146	21.6	0	20	98	1	1	1	1	0
3	26	2	2	0	0	1	0	0	1	1	4								0	0	1	0
1	29	2	1	0	0	1	0	0	1	1	1	54	160	21.1	0	99	95	1	1	0	1	0
1	46	3	1	0	0	1	0	0	2	1	1								0	0	1	2
2	55	2	2	0	0	0	0	0	2	1	7	64	150	28.4	0	18	98	1	1	0	1	0
1	50	2	2	0	0	1	0	0	1	1	1								0	1	1	0
1	60	2	1	0	0	1	0	0	1	0	1	52	167	18.6	0	16	98	1	1	0	1	0
1	55	2	1	0	1	1	0	0	1	1	1								0	1	1	0
1	30	2	1	0	0	1	2	1	1	1	1	49	163	18.5	0	20	97	1	1	0	1	0
1	25	2	2	0	0	0	0	0	2	1	7								0	0	1	0
1	18	2	2	0	0	1	0	0	1	1	1	30	150	13.3	0	39	98	1	1	0	1	0
1	50	2	1	0	0	0	0	0	1	1	6	58	169	20.7	0	24	98	1	1	0	1	0
1	18	2	2	0	0	1	0	0	1	1	1	33	150	14.7	0	26	94	1	1	0	1	0
1	51	2	1	0	0	1	0	0	1	0	1								0	0	1	0
2	55	2	1	0	0	1	0	0	1	1	1								0	0	1	0
1	27	2	2	0	0	1	0	0	1	1	1								0	1	1	0
1	43	2	2	0	0	1	0	0	1	1	1								0	0	1	0
3	17	3	2	0	0	0	0	0	1	1	6	34	149	15.3	0	24	95	1	1	0	1	3
1	50	2	1	0	0	1	0	0	1	1	1								0	0	1	0
1	24	2	1	0	0	0	4	1	2	1	7	50	164	18.6	0	20	98	1	1	0	1	0
1	44	2	2	0	0	0	0	0	1	1	6	54	148	24.6	0	17	98	1	1	0	1	0
1	17	2	2	0	0	1	0	0	1	1	1	31	154	13.1	0	20	96	1	1	0	1	0
2	19	2	1	0	1	1	1	1	1	1	4								0	0	1	0
1	25	2	2	0	0	1	0	0	1	1	1								0	1	1	0
2	28	2	1	1	0	0	0	0	1	1	6	50	166	18.2	0	16	96	1	1	0	1	0
2	55	2	1	0	0	1	0	0	1	1	2	44	153	18.8	0	22	98	0	1	0	1	0
1	35	2	1	1	0	1	0	0	1	1	1	54	160	21.1	0	14	94	1	1	0	1	0
2	65	2	1	0	1	1	0	0	1	1	2	45	164	16.8	0	24	94	1	1	0	1	0
1	40	2	1	0	0	1	0	0	1	1	4	51	152	22	0	16	98	1	1	0	1	0
1	18	2	2	0	9	0	0	0	1	1	7								0	1	1	0
1	25	2	1	0	0	1	4	1	1	1	4								0	0	1	0
1	35	2	2	1	0	0	0	0	2	1	7								0	0	1	0
1	63	2	1	0	0	0	0	0	2	1	7								0	1	1	0
1	45	3	2	0	1	1	1	1	1	1	4								0	0	1	3
1	39	2	1	0	0	1	0	0	1	1	1	48	167	17.2	0	21	99	1	1	0	1	0
1	76	2	1	0	0	0	0	0	2	1	7	44	146	26.7	0	20	95	0	1	1	1	0
1	38	2	2	0	0	0	0	0	1	0	7	40	156	16.5	0	20	94	1	1	0	1	0
2	17	3	2	0	0	1	0	0	1	1	1	40	161	14.5	0	99	96	1	1	0	1	5
1	44	2	2	0	0	1	4	1	1	1	4	37	157	15	0	18	96	1	1	0	1	0
1	50	3	1	0	0	0	0	0	2	1	7	45	166	16.4	0	22	96	0	1	1	1	3
1	21	2	1	0	0	1	0	0	1	1	4	42	152	18.2	0	16	97	1	1	0	1	0
1	65	2	1	0	0	1	0	0	1	1	1	40	154	14.7	0	17	0	1	1	0	1	0
	28	2	1	0	0	1	0	0	1	1	1	42	175	14.2	0	27	97	1	1	0	1	0
1	38	3	2	1	0	1	0	0	1	1	1	34	142	16.9	0	18	0	1	1	0	1	3
2	62	2	1	0	0	1	1	1	1	1	1	55	145	25.1	0	99	97	1	1	0	1	0
2	50	2	2	0	0	0	0	0	1	1	6	30	150	13.3	1	90	90	0	1	0	1	0
1	40	2	2	0	0	0	0	0	2	1	7	61	166	22.2	0	20	97	1	1	1	1	0
2	25	2	2	0	0	1	0	0	1	1	1	35	150	14.9	0	99	97	1	1	0	1	0
2	41	2	1	0	0	1	0	0	1	1	1	65	161	24.1	0	99	96	1	1	0	1	0
2	55	2	1	0	0	1	0	0	1	1	2	56	152	24.2	0	34	92	1	1	0	1	0
1	53	2	1	0	0	1	4	1	1	1	1	50	169	17.5	0	22	0	1	1	0	1	0
1	34	2	1	0	0	1	0	0	1	1	7	42	150	18.7	0	20	93	1	1	0	1	0
1	51	2	1	0	0	1	0	0	1	1	1	38	157	15.4	0	31	97	1	1	0	1	0
2	60	3	2	0	0	1	0	0	1	1	1								0	0	1	5
	65	2	1	0	0	1	0	0	1	1	1								0	0	1	0
	59	2	1	0	1	1	0	0	1	1	1	57	157	23.2	0	19	99	1	1	0	1	0
2	37	2	1	0	0	0	0	0	2	0	7	82	168	29.1	0	22	92	1	1	0	1	0
	22	2	2	9	9	1	0	0	1	0	1	38	145	18.1	0	18	93	1	1	0	1	0
1	30	2	1	0	0	0	0	0	2	1	7								0	0	1	0
1	55	2	1	0	1	0	0	0	1	1	6								0	0	1	0
1	42	2	1	0	0	0	0	0	2	1	7	55	174	18.2	0	25	98	1	1	0	1	0
1	52	2	2	0	0	0	0	0	2	1	7								0	0	1	0
1	27	2	1	0	0	0	0	0	2	0	7	50	156	20.5	0	20	92	1	1	0	1	0
1	29	2	1	0	0	1	0	0	1	1	1	43	165	15.8	0	96	0	1	1	0	1	0
2	30	2	1	0	0	0	0	0	1	1	6	46	166	16.7	0	16	92	1	1	0	1	0
2	32	2	2	1	0	0	0	0	2	1	7	26	149	11	0	18	95	1	1	0	1	0
1	45	2	2	0	1	0	0	0	2	1	7								0	0	1	0
2	18	2	2	0	0	1	0	0	1	1	1	33	150	14.7	0	22	97	1	1	0	1	0
1	32	3	2	1	0	1	0	0	2	1	1								0	0	1	3
1	25	2	2	0	0	0	0	0	2	1	7	38	151	16.5	0	20	99	1	1	1	1	0
2	40	3	1	0	1	1	0	0	1	1	2	40	154	13	0	23	94	1	1	0	1	5
1	38	2	1	0	0	1	0	0	1	0	1								0	0	1	0
1	65	2	1	0	0	0	0	0	2	1	6								0	0	1	0
1	48	2	2	0	0	1	0	0	1	0	3								0	1	1	0
	61	2	1	0	0	1	0	0	1	1	2	49	166	17.8	0	18	96	1	1	0	1	0
2	38	2	2	0	0	1	0	0	1	0	1	50	159	19.9	0	17	96	1	1	0	1	0
1	27	2	1	0	0	1	0	0	1	1	1	41	161	15.8	0	95	12	1	1	0	1	0
1	42	2	2	0	1	1	0	0	1	1	1	99	139	51.3	0	98	98	1	1	0	1	0
1	40	3	1	0	0	1	0	0	1	1	1								0	0	1	5
2	62	2	1	0	1	1	0	0	1	0	1	54	174	17.8	0	18	97	1	1	0	1	0
1	25	3	2	0	0	1	0	0	1	1	4								0	1	1	0
2	36	2	2	1	0	0	0	0	1	1	7								0	0	1	0
1	40	2	1	0	0	1	0	0	1	1	7	42	165	15.4	0	23	92	0	1	0	1	0
1	27	2	1	0	9	1	0	0	1	0	1	37	163	14	0	21	99	1	1	0	1	0
1	39	4	2	0	9	1	0	0	9	0	1								0	0	0	0
2	65	2	1	0	0	1	0	0	1	1	1	45	171	15.4	0	18	97	1	1	0	1	0
2	80	3	1	0	0	1	4	1	1	1	2	40	152	17.3	0	26	98	1	1	0	1	5
1	22	2	2	1	0	1	0	0	1	1	1								0	0	1	0
2	29	2	1	0	9	1	0	0	1	0	1								0	0	1	0
1	38	2	1	0	0	1	0	0	1	1	1	76	180	23.5	0	23	93	1	1	1	1	0
1	55	2	1	0	1	1	0	0	1	1	1								0	0	1	0
1	30	2	1	0	1	1	0	0	1	0	1								0	1	1	0
1	36	2	2	1	0	0	0	0	2	1	7	40	165	15	0	23	98	1	1	0	1	0
1	55	2	1	0	0	1	0	0	1	1	1	42	155	17.4	0	22	97	1	1	0	1	0
1	20	2	1	0	0	0	0	0	2	1	7	47	160	18.3	0	28	96	1	1	0	1	0
1	66	2	1	0	1	1	0	0	1	1	1	52	160	19.5	0	24	99	1	1	0	1	0
2	53	2	1	0	1	1	0	0	1	1	2	55	165	20.3	0	99	95	1	1	1	1	0
2	21	2	2	0	0	1	0	0	1	1	4	45	173	15	0	20	96	1	1	0	1	0
1	55	2	1	0	1	1	0	0	1	1	1	55	158	22.1	0	18	96	1	1	0	1	0
1	45	3	1	0	0	1	1	1	1	1	1								0	0	1	5
1	75	2	2	0	0	1	0	0	1	1	1								0	1	1	0
1	52	2	2	0	1	1	0	0	1	0	1								0	0	1	0
1	32	2	1	0	0	1	3	1	1	1	4								0	0	1	0
1	70	2	2	1	0	1	0	0	1	1	4								0	1	1	0
2	45	2	1	0	1	0	0	0	2	1	6	36	158	14.4	0	33	82	1	1	0	1	0
1	40	2	1	0	0	1	0	0	1	1	1								0	0	1	0
1	42	2	1	0	1	1	1	1	1	1	3								0	1	1	0
1	22	2	1	0	0	0	0	0	1	1	7	50	165	18.4	0	22	96	1	1	0	1	0
2	59	2	1	0	0	0	4	1	1	1	6	56	155	23.3	0	16	96	1	1	0	1	0
1	61	2	1	0	0	1	0	0	1	1	1	77	172	25.6	0	24	97	1	1	0	1	0
2	45	2	1	0	0	1	1	1	1	0	4	44	158	17.7	0	20	97	1	1	0	1	0
2	45	2	1	0	0	0	0	0	2	1	7								0	0	1	0
1	25	3	1	0	0	1	0	0	1	0	1	35	170	12.1	0	13	95	1	1	0	1	3
1	38	2	1	0	0	1	0	0	1	1	1	33	155	13.8	0	17	0	1	1	0	1	0
1	28	2	1	0	0	0	0	0	2	0	7	65	168	23	0	20	97	1	1	0	1	0
2	55	2	2	0	9	0	0	0	2	0	7								0	0	1	0
1	27	2	1	0	0	1	0	0	1	1	4								0	1	1	0
1	60	2	1	0	0	1	0	0	1	1	1	48	170	16.6	0	28	94	1	1	0	1	0
1	36	2	2	1	0	1	0	0	1	1	1								0	0	1	0
1	15	2	2	0	0	0	0	0	2	1	7								0	1	1	0
1	25	2	1	0	0	1	0	0	1	1	1	49	174	16.2	0	24	97	1	1	0	1	0
2	22	2	2	0	0	1	0	0	2	1	7	39	163	14.7	0	72	92	0	1	0	1	0
2	27	2	1	0	0	1	1	1	1	1	2	54	160	21.1	0	21	97	1	1	0	1	0
1	27	2	1	0	9	0	0	0	2	1	6								0	1	1	0
	28	2	1	0	0	1	0	0	1	1	2	60	169	21	0	28	97	1	1	0	1	0
1	30	2	1	0	0	1	0	0	1	0	4								0	1	1	0
1	45	2	1	9	9	1	0	0	1	1	1								0	1	1	0
1	26	2	2	0	0	1	0	0	1	1	1								0	1	1	0
2	40	2	1	1	0	1	4	1	1	1	1	37	160	14.8	0	16	94	1	1	0	1	3
1	65	2	1	0	1	1	0	0	1	1	1	52	164	19.4	0	23	94	1	1	1	1	0
2	26	2	1	0	0	1	0	0	1	1	4	53	168	18.8	0	72	95	0	1	0	1	0
1	58	4	1	9	9	1	0	0	9	0	1								0	0	0	1
1	40	2	1	1	0	1	0	0	1	0	1								0	0	1	0
1	40	2	1	0	0	0	0	0	2	1	7								0	1	1	0
1	28	2	1	0	0	0	0	0	2	0	7	49	156	20.4	0	20	94	1	1	0	1	0
2	65	2	1	0	1	1	0	0	1	1	4	65	150	29	0	20	94	1	1	0	1	0
3	50	2	2	0	0	1	0	0	1	1	4								0	0	1	0
1	28	4	2	9	9	1	0	0	9	0	1								0	0	0	1
1	55	3	1	0	9	0	0	0	1	1	6								0	0	1	3
2	37	2	1	0	1	1	0	0	1	1	2	70	162	26.9	0	99	90	1	1	0	1	0
1	64	2	1	0	0	1	0	0	1	1	1								0	0	1	3
1	50	2	2	0	1	1	0	0	1	1	1								0	0	1	0
1	66	2	1	0	0	1	0	0	1	1	4								0	1	1	0
1	23	2	1	0	9	1	1	1	1	1	1								0	0	1	0
1	70	2	1	0	0	0	0	0	1	1	6	37	156	15.2	0	23	97	1	1	0	1	0
1	40	2	1	0	9	0	0	0	2	0	7								0	1	1	0
2	55	2	1	0	0	1	0	0	1	1	4	55	156	22.6	0	21	98	1	1	0	1	0
2	85	2	1	0	0	1	0	0	1	1	2	64	165	23.5	1	22	96	0	1	0	1	0
2	19	2	2	0	0	1	0	0	1	1	4	42	152	14.2	0	19	98	1	1	0	1	0
1	21	2	1	0	1	1	0	0	1	1	1	45	163	17.6	0	20	98	1	1	0	1	0
1	26	2	2	0	0	0	0	0	2	0	7								0	0	1	0
2	45	2	1	0	0	1	0	0	1	1	1	39	170	13.4	0	22	97	1	1	0	1	0
1	37	2	2	0	0	1	0	0	1	1	1								0	0	1	0
1	38	2	1	0	0	1	0	0	1	1	4								0	0	1	3
3	40	2	1	0	1	1	0	0	1	1	4	50	157	20.3	0	18	94	1	1	0	1	0
1	42	2	1	0	0	0	0	0	2	1	7								0	1	1	0
1	38	2	1	0	0	0	0	0	2	1	7	58	161	22.4	0	19	96	1	1	0	1	0
1	60	2	1	0	0	1	0	0	1	0	1	45	157	18.9	1	20	97	1	1	0	1	0
3	31	2	1	0	0	1	0	0	1	1	4	46	171	15.9	0	76	95	1	1	0	1	0
1	56	3	1	0	0	0	0	0	2	1	7	51	150	22.7	0	20	92	1	1	0	1	3
	44	2	2	0	0	1	0	0	1	1	1								0	0	1	0
2	60	3	1	0	1	1	0	0	1	0	4								0	0	1	3
2	35	4	1	1	0	1	0	0	9	0	1								0	0	0	3
2	24	2	1	0	0	1	0	0	1	1	4	42	153	17.9	0	18	97	1	1	0	1	0
1	18	2	2	0	1	0	0	0	2	1	7	45	145	21.4	1	21	94	1	1	1	1	0
2	28	2	1	0	0	1	0	0	1	0	4	40	172	13.6	0	22	0	1	1	0	1	0
1	22	2	2	0	0	1	0	0	1	1	1								0	0	1	0
1	32	2	1	0	0	1	2	1	1	1	1								0	0	1	0
2	33	2	1	0	9	1	0	0	1	0	1	34	152	14.7	0	99	94	1	1	0	1	0
2	60	2	1	0	0	0	0	0	1	1	6	58	168	20.5	0	68	92	1	1	0	1	0
3	23	2	2	0	0	1	0	0	1	1	4	39	149	17.6	0	38	97	1	1	0	1	0
3	60	2	1	9	9	1	0	0	1	1	4	39	147	18.1	0	18	95	1	1	0	1	0
1	30	2	2	0	0	1	0	0	1	1	4								0	0	1	0
3	30	2	2	9	9	1	0	0	1	1	4	34	142	16.9	0	21	96	1	1	0	1	0
2	45	2	1	0	0	1	4	1	1	1	1	33	152	14.3	0	21	94	1	1	0	1	0
1	53	2	1	0	0	0	0	0	2	1	7								0	0	1	0
1	40	2	1	0	0	1	0	0	1	1	1	58	166	22.7	0	20	97	1	1	1	1	0
1	19	2	2	0	0	1	4	1	2	1	1	40	149	18	0	20	98	1	1	0	1	0
1	56	2	1	0	0	1	0	0	1	0	1	60	157	24.4	0	20	98	1	1	1	1	0
3	66	2	2	0	1	1	4	1	1	1	4	45	162	17.1	0	19	96	1	1	0	1	0
1	57	2	1	0	0	1	2	1	1	1	4	49	162	18.7	0	24	99	1	1	0	1	0
2	50	2	1	0	0	1	0	0	1	1	1	35	157	14.2	0	18	97	1	1	0	1	0
2	26	2	1	0	0	1	0	0	1	1	4								0	0	1	0
2	78	3	1	0	9	1	0	0	1	0	4								0	0	1	3
2	38	2	1	0	1	1	0	0	1	1	1	54	150	24	0	23	95	0	1	0	1	0
1	40	3	2	1	0	1	0	0	1	1	4								0	0	1	5
2	20	1	1	1	0	1	0	0	9	1	1								0	0	0	5
1	30	2	1	1	0	1	0	0	1	1	1								0	0	1	0
1	24	2	2	9	9	1	0	0	1	0	1								0	1	1	0
1	35	2	1	0	0	1	0	0	1	0	1	40	170	13.8	0	18	98	1	1	0	1	0
2	62	2	1	0	1	1	0	0	1	1	1	35	140	17.8	0	18	99	1	1	0	1	0
1	65	2	1	1	0	1	0	0	1	1	1	46	160	18	0	24	98	1	1	0	1	0
2	24	2	2	0	0	1	0	0	1	1	6	42	162	16	0	23	98	1	1	0	1	0
1	30	2	2	0	0	1	0	0	1	1	1	47	150	20.9	0	22	95	1	1	0	1	0
1	40	2	1	0	0	1	0	0	1	1	1	54	173	17.9	0	99	96	1	1	0	1	0
2	44	2	1	0	0	0	0	0	1	1	7	85	174	14.2	0	99	0	1	1	0	1	0
1	36	2	1	0	0	1	0	0	1	1	4	54	167	19.4	1	26	0	1	1	0	1	0
3	48	2	1	0	0	0	0	0	1	0	6	80	154	33.7	0	99	95	0	1	0	1	0
1	29	2	1	0	0	1	0	0	1	1	4								0	0	1	0
	70	2	2	0	0	1	1	1	1	0	1	49	149	22.1	1	28	95	1	1	0	1	0
2	26	1	2	9	9	1	0	0	9	0	2								0	0	0	5
2	35	2	2	1	0	1	0	0	1	0	1	34	157	14.1	0	15	95	1	1	0	1	0
3	35	3	1	0	0	1	0	0	1	1	4	45	162	17.1	0	20	97	1	1	0	1	5
1	48	2	2	0	0	0	0	0	2	1	7	39	138	20.5	0	16	0	1	1	0	1	0
1	59	4	1	9	9	1	0	0	9	0	1								0	0	0	3
2	38	2	1	0	0	1	0	0	1	1	1	54	157	21.9	0	99	94	1	1	0	1	0
2	50	4	1	9	9	1	0	0	9	0	1	39	171	13.4	0	22	96	1	1	0	0	3
1	30	2	1	0	0	1	4	1	1	0	2	37	169	13.9	0	24	94	1	1	0	1	0
1	47	2	1	0	1	1	0	0	1	1	4								0	0	1	0
1	61	2	1	0	0	1	0	0	1	1	1	34	150	14.2	0	24	94	1	1	0	1	0
1	82	3	1	0	1	1	4	1	1	1	1	40	152	17.3	0	19	92	0	1	0	1	3
1	40	2	1	0	0	1	1	1	1	0	4	38	165	14	0	26	96	0	1	0	1	0
2	35	2	2	0	0	0	0	0	2	1	7	44	156	17.6	0	16	99	1	1	0	1	0
3	30	2	1	0	9	1	0	0	1	1	4								0	1	1	0
3	63	2	1	0	1	1	0	0	1	1	4								0	0	1	0
3	28	2	2	0	0	1	0	0	1	1	4	62	160	24.2	0	20	95	1	1	0	1	0
1	45	2	1	1	0	0	4	1	1	1	6								0	1	1	0
1	16	2	2	0	0	1	0	0	1	1	1	28	147	13	0	99	98	1	1	0	1	0
1	19	3	2	0	0	0	0	0	2	1	7	39	144	18.8	0	25	98	1	1	0	1	3
3	20	2	2	0	0	0	0	0	1	1	6								0	0	1	0
1	25	2	2	0	0	1	0	0	1	1	1								0	1	1	0
2	65	2	1	0	0	0	0	0	2	1	6	65	162	20	0	98	98	1	1	0	1	0
1	39	2	1	0	0	1	0	0	1	1	1	56	162	21.4	0	16	0	1	1	0	1	0
2	50	2	1	0	0	0	0	0	1	1	6	49	162	19	0	99	0	1	1	0	1	0
2	65	2	1	0	0	1	0	0	1	1	1	45	150	20	0	99	95	1	1	0	1	0
1	54	2	1	0	0	0	0	0	2	0	7								0	1	1	0
1	32	2	1	0	0	0	0	0	2	0	7								0	0	1	0
2	60	2	1	0	0	1	1	1	1	1	2	42	155	13.5	0	22	95	1	1	0	1	0
1	58	2	1	0	0	1	0	0	1	1	4	41	158	16.4	1	22	97	0	1	1	1	0
1	45	2	1	0	9	1	0	0	1	1	1								0	0	1	0
1	52	2	1	0	0	1	0	0	1	1	1								0	0	1	0
1	46	2	1	1	0	0	0	0	2	1	7	50	167	17.9	0	18	97	1	1	0	1	0
1	24	2	2	0	0	0	0	0	2	1	7								0	1	1	0
1	32	2	1	1	0	0	0	0	2	1	7	50	158	20	0	20	95	1	1	0	1	0
1	24	2	2	0	0	1	0	0	1	1	1	55	169	19.3	0	26	98	0	1	0	1	0
1	18	2	1	0	0	1	0	0	1	1	1								0	0	1	0
1	38	2	2	0	0	0	0	0	2	0	7								0	0	1	0
1	25	2	2	0	0	1	0	0	1	1	1	38	155	15.9	0	15	99	1	1	0	1	0
1	46	2	2	0	0	1	0	0	2	1	7								0	1	1	0
1	19	2	1	0	0	1	0	0	2	1	1								0	1	1	0
2	26	2	2	0	0	1	1	1	1	1	4	31	158	12.4	1	24	98	1	1	0	1	0
2	38	2	1	0	1	1	0	0	1	1	2	48	153	20.5	0	21	99	1	1	0	1	0
1	45	2	1	0	1	0	0	0	2	1	7								0	0	1	0
1	50	2	1	0	0	1	4	1	1	0	1	40	160	15.6	0	24	94	1	1	0	1	0
3	42	2	1	0	1	1	0	0	1	1	4								0	0	1	0
2	34	2	1	0	0	0	0	0	1	1	7								0	0	1	0
1	69	2	2	0	0	1	0	0	2	1	1	49	153	20.9	0	20	98	0	1	0	1	0
1	40	4	1	9	9	1	0	0	9	0	5								0	0	0	1
1	65	2	2	1	0	0	0	0	2	0	7								0	0	1	3
1	41	2	2	0	0	1	0	0	1	0	4								0	0	1	0
1	66	2	1	0	1	0	0	0	2	1	7	55	160	21	0	20	95	1	1	1	1	3
2	56	2	1	0	0	1	0	0	1	1	4								0	0	1	0
1	35	2	2	0	0	1	0	0	1	1	1								0	1	1	0
1	25	2	1	0	0	1	0	0	1	1	1								0	0	1	0
2	23	2	2	0	0	1	1	1	1	1	1	43	156	17	0	15	95	1	1	0	1	0
1	33	2	1	0	9	1	0	0	2	1	1								0	0	1	0
2	65	2	1	0	0	1	1	1	1	1	1	40	166	15.6	0	76	97	1	1	0	1	0
1	50	2	2	1	0	0	0	0	2	1	7								0	0	1	0
3	65	3	1	0	0	1	0	0	1	1	4								0	0	1	3
1	25	2	1	0	0	1	0	0	1	1	1	38	165	14	0	24	95	1	1	0	1	0
1	45	2	1	9	9	1	0	0	1	1	1	47	166	17.1	0	95	99	1	1	0	1	0
1	53	3	1	0	0	1	0	0	1	1	1	53	164	19.8	0	26	96	1	1	0	1	5
1	40	2	1	0	0	1	0	0	1	0	1	46	160	18	0	22	98	1	1	1	1	0
1	40	2	1	0	1	1	0	0	1	1	1	49	162	18.7	0	24	99	1	1	0	1	0
	35	2	2	0	0	1	0	0	1	1	1	52	158	20.8	0	17	99	1	1	1	1	0
2	50	2	2	0	0	1	0	0	1	1	4	36	132	20.7	0	99	95	0	1	0	1	0
1	40	2	1	0	0	1	3	1	1	1	1								0	0	1	0
1	49	2	1	9	9	1	1	1	1	0	1	45	166	15.5	0	20	96	1	1	0	1	0
1	43	2	1	0	1	1	0	0	1	1	1								0	0	1	0
2	44	2	1	0	0	1	0	0	1	1	1								0	0	1	0
	58	2	1	0	0	1	0	0	1	1	2	45	168	16	0	19	90	1	1	0	1	0
3	23	2	1	0	0	0	0	0	2	1	7								0	0	1	0
1	34	3	1	0	0	1	0	0	1	0	1								0	0	1	3
1	22	2	1	0	0	1	0	0	2	1	1								0	0	1	0
3	52	3	1	0	0	1	0	0	1	1	4								0	0	1	3
1	20	2	2	0	0	0	0	0	2	1	7								0	1	1	0
1	22	4	2	9	9	1	0	0	9	0	1								0	0	0	3
1	64	2	1	0	0	1	0	0	1	1	1								0	0	1	0
1	35	4	1	9	9	1	0	0	9	1	1								0	1	0	2
1	40	2	2	0	0	1	0	0	1	1	1								0	1	1	0
1	52	2	1	0	1	1	0	0	1	1	1	64	164	23.9	0	23	97	1	1	0	1	0
1	17	2	2	0	0	1	4	1	2	1	1								0	0	1	0
1	20	2	2	0	0	1	0	0	1	1	1	39	165	14.3	0	17	0	1	1	0	1	0
1	48	4	1	9	9	1	0	0	9	0	5								0	0	0	3
1	53	2	1	0	0	1	0	0	1	1	1	40	160	15.6	0	22	97	1	1	0	1	0
2	40	2	1	0	0	1	0	0	1	0	1	47	154	19.9	0	20	96	1	1	0	1	0
1	37	2	1	0	0	1	0	0	1	0	1	40	158	16.1	0	22	98	1	1	1	1	0
1	45	2	1	0	0	1	0	0	1	0	1								0	1	1	0
1	36	2	1	0	1	1	0	0	1	1	4								0	1	1	0
3	58	2	1	0	1	1	0	0	1	1	4	53	158	21.3	0	17	87	1	1	0	1	0
1	37	2	2	0	0	1	0	0	1	1	1	60	147	27.7	0	20	98	1	1	0	1	0
3	35	2	2	0	0	1	0	0	1	1	4	28	5	99.9	0	41	0	1	1	0	1	0
1	75	2	2	9	9	1	0	0	1	0	1								0	0	1	0
1	23	2	2	0	0	0	4	1	1	1	6								0	1	1	0
1	53	2	1	0	0	1	0	0	2	1	1								0	0	1	0
1	26	2	2	0	0	1	0	0	1	1	4								0	1	1	0
2	30	2	1	0	0	1	1	1	1	1	4	50	165	18.4	0	19	98	1	1	0	1	0
1	48	2	1	0	0	0	4	1	2	0	7	34	160	13.3	0	20	97	1	1	0	1	0
1	19	2	2	9	0	1	0	0	1	1	4								0	0	1	0
1	55	2	2	0	0	1	0	0	1	1	1								0	0	1	0
2	50	2	1	0	0	1	0	0	1	1	4								0	0	1	0
1	41	2	1	0	0	1	0	0	1	1	1								0	1	1	0
3	60	3	1	0	0	1	0	0	1	1	4	39	163	14.8	0	23	95	1	1	0	1	5
1	20	2	1	0	0	0	0	0	2	1	7	45	167	16.1	0	17	95	1	1	1	1	0
1	32	2	2	0	0	1	0	0	1	1	1								0	0	1	0
1	18	2	2	0	0	0	0	0	2	1	7	35	150	16.5	0	20	95	1	1	0	1	0
2	60	2	1	0	1	1	0	0	1	1	1	42	152	18.2	0	20	97	0	1	0	1	0
3	60	2	2	0	0	1	0	0	1	1	4	31	148	14.3	0	20	98	1	1	0	1	0
1	24	2	1	0	0	0	4	1	2	1	7	71	155	29.6	0	99	97	1	1	0	1	0
2	18	2	1	0	0	1	0	0	1	1	2	41	160	16	0	31	98	1	1	0	1	0
1	39	2	1	1	0	1	0	0	1	0	4								0	0	1	0
1	49	2	1	0	1	1	0	0	1	1	4								0	0	1	0
1	33	2	1	0	0	0	0	0	2	1	7	64	180	19.7	0	18	98	1	1	0	1	0
1	16	2	2	0	0	1	0	0	1	1	1								0	0	1	0
3	70	2	2	0	0	1	0	0	1	1	4								0	0	1	0
1	18	2	2	0	0	1	0	0	1	1	4	43	155	17.9	0	17	97	1	1	0	1	0
1	44	2	1	0	1	1	0	0	1	1	1								0	1	1	0
1	40	2	1	0	1	1	0	0	1	1	1								0	0	1	0
1	25	2	2	0	0	1	4	1	1	1	1								0	0	1	0
1	42	2	1	0	1	1	0	0	1	1	1								0	0	1	0
2	50	2	2	0	0	0	0	0	1	1	6	36	141	14.1	0	24	95	1	1	0	1	3
3	55	2	1	0	1	1	0	0	1	1	4	62	163	23.3	0	17	89	1	1	0	1	0
1	32	2	2	0	0	0	0	0	2	1	7	50	162	20.8	0	18	0	1	1	0	1	0
2	24	2	2	0	0	0	0	0	2	1	7	41	149	18.5	0	17	98	1	1	0	1	0
1	70	2	1	0	0	1	0	0	1	1	1	40	155	16.7	0	99	98	1	1	0	1	0
1	20	2	2	0	0	1	1	1	1	1	1	52	165	19.2	0	99	97	1	1	0	1	0
3	18	2	2	0	0	1	0	0	1	1	6	33	150	14.7	0	30	96	1	1	0	1	0
2	26	2	1	0	0	1	0	0	1	1	2	54	175	15.4	0	22	0	1	1	0	1	0
3	20	2	2	0	0	1	0	0	1	1	4	32	158	12.8	0	22	96	1	1	0	1	0
1	55	2	1	0	1	1	0	0	1	1	1	49	160	19.1	0	22	96	1	1	0	1	0
1	48	2	1	0	0	1	0	0	1	1	1	45	170	15.6	0	23	98	1	1	0	1	0
3	32	2	1	0	0	1	0	0	1	1	4								0	0	1	0
1	27	2	2	0	0	0	0	0	2	1	7	56	161	21.6	0	98	98	1	1	0	1	0
1	30	3	1	0	0	1	0	0	1	1	1								0	0	1	5
1	48	2	1	0	1	1	0	0	1	1	1	35	152	15.2	0	18	96	1	1	0	1	0
2	35	2	1	0	0	0	0	0	1	1	6	37	165	13.6	0	23	96	1	1	0	1	0
1	50	3	1	0	0	0	0	0	2	1	7								0	1	1	3
1	30	2	1	0	0	1	0	0	1	1	1								0	0	1	0
3	40	2	1	0	1	1	0	0	1	1	4								0	0	1	0
1	35	2	2	0	0	0	0	0	2	1	7								0	1	1	0
1	40	2	1	0	0	0	0	0	2	0	7	68	174	22.5	0	16	98	1	1	0	1	0
1	42	2	1	0	0	1	0	0	1	1	1	42	160	16.4	0	24	98	1	1	0	1	0
1	41	2	2	0	0	1	0	0	1	1	1								0	0	1	0
1	30	2	1	0	9	0	0	0	2	1	7								0	0	1	0
1	39	2	1	0	0	1	0	0	1	1	2	57	170	19.7	0	25	96	1	1	0	1	0
1	50	2	1	0	1	1	0	0	1	1	1								0	0	1	0
2	60	1	1	0	0	1	0	0	9	1	1								0	1	0	0
2	21	2	2	0	0	1	0	0	1	1	4								0	0	1	0
1	21	2	1	0	0	1	0	0	2	1	1								0	0	1	0
1	41	2	1	1	0	1	0	0	2	1	1								0	0	1	0
1	32	3	2	0	0	0	0	0	2	1	7								0	0	1	2
1	42	2	1	0	0	1	1	1	1	1	1	43	163	15.4	0	18	96	1	1	1	1	0
1	56	2	2	0	1	1	0	0	1	0	4	50	150	20.1	0	24	98	0	1	1	1	0
	40	2	1	0	0	1	1	1	1	1	2	39	158	15.7	0	19	89	1	1	0	1	0
1	17	2	2	0	0	0	0	0	2	1	7	34	153	14.5	0	17	98	1	1	1	1	0
1	45	2	2	1	0	1	0	0	1	1	1								0	1	1	0
1	35	2	1	0	0	0	0	0	2	0	7								0	1	1	0
1	62	2	1	0	0	0	0	0	2	1	7								0	1	1	0
1	31	2	2	0	0	1	0	0	2	1	1								0	0	1	0
1	20	2	1	9	9	1	0	0	1	0	1								0	0	1	0
1	50	2	1	0	0	1	4	1	1	1	1								0	0	1	0
	51	2	1	1	0	1	0	0	1	1	2	79	172	26.8	0	18	96	0	1	0	1	0
3	40	2	1	0	0	1	4	1	1	1	4								0	0	1	0
1	70	2	1	0	0	1	0	0	1	0	1								0	0	1	0
3	28	2	1	0	0	1	4	1	1	1	4								0	0	1	0
1	42	2	1	0	1	1	0	0	1	1	1								0	0	1	0
1	55	2	1	0	0	1	0	0	2	1	1								0	0	1	0
1	42	2	1	0	1	1	4	1	1	0	1								0	1	1	0
1	27	2	2	0	0	1	0	0	1	0	1	21	153	9.1	0	99	97	0	1	0	1	0
1	59	2	1	0	0	1	0	0	1	1	4	45	167	16.1	0	24	96	1	1	0	1	0
1	52	2	2	0	1	1	0	0	1	1	4	4	147	99.9	0	37	0	1	1	1	1	0
2	60	3	2	0	0	1	0	0	1	1	1								0	0	1	5
2	48	2	1	0	0	0	0	0	2	1	7	80	162	30.5	0	99	97	1	1	0	1	0
1	55	2	1	0	0	1	0	0	1	1	1	51	168	18.1	0	17	0	1	1	0	1	0
1	60	2	1	0	0	1	0	0	1	1	1	48	152	27.4	0	21	97	1	1	0	1	0
1	40	2	1	0	0	1	0	0	1	1	1	62	165	23	0	18	92	1	1	0	1	0
1	49	2	1	0	0	1	0	0	1	1	1	55	165	20.2	0	23	96	1	1	0	1	0
1	58	2	1	0	1	1	0	0	1	0	1								0	0	1	0
1	28	2	2	0	1	0	0	0	2	1	7	59	180	18.2	0	24	98	1	1	1	1	0
2	42	2	1	0	9	0	0	0	2	0	7								0	0	1	0
2	17	2	1	0	0	1	0	0	1	1	2	50	172	16.9	0	21	97	1	1	0	1	0
1	38	2	1	0	0	1	1	1	1	1	1								0	1	1	0
	32	3	1	9	9	0	0	0	2	0	7								0	0	1	3
2	33	2	1	0	0	1	0	0	1	1	1								0	0	1	0
1	18	2	2	0	0	0	0	0	2	1	7	70	155	29.1	0	20	97	1	1	1	1	0
2	30	2	2	0	0	1	0	0	1	1	4	39	163	14.8	0	21	92	1	1	0	1	0
2	30	2	1	1	0	1	0	0	1	1	1	54	169	19.2	1	18	97	0	1	0	1	0
1	40	2	1	0	0	0	0	0	2	1	7								0	0	1	0
1	47	2	1	0	0	1	0	0	1	1	1								0	0	1	0
1	50	2	1	0	0	1	1	1	1	1	1								0	0	1	0
1	42	2	1	0	1	0	0	0	2	1	7								0	0	1	0
1	34	2	2	0	0	1	3	1	1	1	1								0	0	1	0
1	32	2	2	0	0	1	0	0	1	1	1								0	1	1	0
1	48	2	1	0	0	1	2	1	2	1	1								0	0	1	0
1	65	2	1	0	1	1	0	0	1	0	1								0	1	1	0
1	20	2	1	1	0	1	0	0	1	1	1	25	154	10.5	0	18	98	1	1	0	1	0
1	40	1	1	0	0	1	4	1	9	0	4								0	1	0	0
	29	2	2	0	0	1	0	0	2	0	1								0	0	1	0
1	35	3	2	1	1	1	0	0	2	1	1								0	0	1	3
1	37	2	1	0	0	1	0	0	2	1	7	50	172	17.2	1	24	95	0	1	0	1	0
1	51	2	2	0	1	1	0	0	1	1	1	38	143	18.6	0	17	95	1	1	0	1	0
1	22	2	2	0	0	1	0	0	1	1	7	46	154	19.4	0	20	99	1	1	0	1	0
1	23	2	1	9	9	1	0	0	2	0	1								0	0	1	0
1	67	2	1	0	1	1	0	0	1	1	1	70	172	24.1	0	24	94	1	1	0	1	0
3	46	2	2	0	0	1	0	0	1	1	4	39	132	23.1	0	26	95	1	1	0	1	0
1	65	2	2	0	1	1	0	0	1	1	1								0	1	1	0
2	42	2	1	1	0	1	4	1	1	1	1	55	177	17.6	0	27	97	1	1	0	1	0
1	39	2	2	0	0	0	0	0	2	1	7								0	1	1	0
1	66	2	1	0	0	0	0	0	2	1	7	62	155	25.8	0	17	96	1	1	0	1	0
1	60	3	2	0	0	1	0	0	1	1	4								0	1	1	3
2	55	2	1	0	0	1	0	0	1	1	4								0	0	1	0
3	18	2	2	0	0	1	0	0	1	1	4	40	167	14.7	0	19	95	1	1	0	1	0
1	60	2	1	0	0	0	0	0	2	1	7								0	0	1	0
1	45	2	2	0	0	1	0	0	1	1	1	34	148	15.5	0	22	91	1	1	0	1	0
1	30	2	2	0	0	1	0	0	1	0	1	30	148	13.7	0	16	96	1	1	0	1	0
1	19	2	1	0	0	1	0	0	1	1	1	45	152	19.5	0	18	96	1	1	1	1	0
1	35	4	1	0	9	1	0	0	9	0	1								0	0	0	1
2	65	2	1	0	0	0	0	0	1	0	6	60	160	23.3	0	23	96	1	1	0	1	2
2	58	2	1	0	1	1	0	0	1	1	2	50	164	18.9	1	22	17	1	1	1	1	0
1	22	2	2	0	0	1	0	0	2	1	7	29	148	13.2	0	20	99	1	1	1	1	0
1	40	2	1	0	1	0	4	1	1	1	6								0	0	1	0
	40	2	2	0	0	1	0	0	1	0	2	32	145	15.2	0	26	97	1	1	0	1	0
	39	1	1	0	1	0	4	1	9	0	6								0	0	0	3
3	48	2	1	0	0	0	0	0	1	1	6	45	152	19.5	0	19	97	1	1	0	1	2
1	22	2	2	0	0	1	3	1	1	1	1								0	0	1	0
1	52	2	2	0	1	1	0	0	1	1	4								0	0	1	0
1	48	2	1	9	9	1	0	0	1	0	1								0	1	1	0
2	45	2	1	0	0	0	0	0	2	1	7	55	152	23.8	0	23	95	1	1	0	1	0
	17	2	2	0	0	1	0	0	1	1	2	59	152	25.5	0	17	98	1	1	0	1	0
1	67	2	1	0	1	1	0	0	1	1	1								0	1	1	0
1	25	2	2	0	0	1	0	0	1	1	1	66	159	26.1	0	24	97	1	1	0	1	0
1	23	2	2	0	0	1	1	1	1	1	4								0	0	1	0
1	40	2	1	9	9	1	0	0	1	1	4								0	1	1	0
1	25	2	1	0	0	0	0	0	2	1	7								0	0	1	0
1	72	3	2	0	1	0	0	0	2	1	6								0	0	1	3
1	72	2	1	0	1	1	0	0	1	1	1	60	168	21.3	0	22	95	1	1	0	1	0
1	54	2	1	0	0	1	0	0	1	1	1	72	158	28.8	0	14	95	1	1	1	1	0
2	38	2	1	0	0	0	0	0	1	0	6	48	173	16	0	24	92	1	1	0	1	0
2	17	2	2	0	0	1	0	0	1	1	4	28	150	12.4	0	21	98	1	1	0	1	0
2	29	2	1	0	0	1	4	1	1	1	4	32	164	11.9	0	15	95	0	1	0	1	0
1	62	2	2	0	1	1	4	1	1	1	1								0	1	1	0
3	30	2	2	0	0	1	4	1	1	1	4								0	0	1	5
1	56	2	2	0	0	0	0	0	2	1	7								0	0	1	0
3	31	2	2	0	0	1	0	0	1	1	4								0	0	1	0
1	21	2	1	0	0	1	0	0	1	1	1	50	180	15.4	0	24	95	1	1	0	1	0
2	40	2	1	0	0	0	0	0	2	1	6	60	165	17	0	16	96	1	1	0	1	0
1	59	2	1	0	0	1	0	0	1	1	4	54	168	21.4	0	22	98	1	1	0	1	0
1	53	3	1	0	0	0	0	0	1	1	6								0	0	1	3
1	65	2	1	0	0	1	0	0	1	0	1								0	0	1	0
1	80	3	1	0	0	1	0	0	1	1	1								0	0	1	5
2	68	2	1	0	0	1	0	0	1	1	4	38	169	13.4	1	31	96	1	1	0	1	0
1	19	2	2	0	0	1	0	0	2	1	5								0	0	1	0
1	32	2	1	1	0	1	4	1	1	1	1								0	1	1	0
1	65	2	1	0	9	1	4	1	1	1	1								0	0	1	0
1	70	2	1	0	0	1	0	0	1	1	4								0	1	1	0
1	28	2	1	0	0	0	0	0	2	1	7								0	0	1	0
2	28	2	1	0	0	0	0	0	1	0	6								0	0	1	0
2	46	2	2	0	0	0	0	0	1	1	6	34	148	15.5	0	23	96	1	1	0	1	0
2	35	3	2	0	0	1	0	0	1	1	2								0	0	1	5
1	35	2	2	1	9	1	2	1	1	1	1								0	0	1	0
1	43	2	1	0	0	1	0	0	1	1	1	42	150	18.7	0	20	94	1	1	1	1	0
1	52	2	1	0	1	1	0	0	1	1	1	35	154	14.8	0	18	0	0	1	0	1	0
2	20	2	1	0	0	1	0	0	1	1	4								0	0	1	0
2	24	2	1	0	0	0	0	0	1	1	6	62	160	24.2	0	99	94	1	1	0	1	0
1	30	2	1	0	0	1	0	0	2	1	1								0	0	1	0
2	32	2	2	0	0	1	0	0	1	0	4	33	152	14.3	1	99	95	1	1	1	1	0
2	15	2	1	0	0	0	0	0	2	0	7								0	0	1	0
2	45	2	1	0	0	1	1	1	1	0	1								0	0	1	0
1	21	2	1	0	0	1	0	0	1	1	4								0	1	1	0
3	24	2	2	0	0	1	0	0	1	0	4								0	0	1	0
2	58	2	1	0	1	1	0	0	1	1	1								0	0	1	0
2	36	2	1	1	9	1	3	1	1	0	4								0	0	1	0
1	26	2	1	0	0	1	0	0	1	1	1	38	165	14	0	23	94	1	1	0	1	0
2	22	2	1	0	0	1	0	0	1	1	1	45	150	20	0	99	94	1	1	0	1	0
2	31	2	1	9	9	1	0	0	1	1	2	38	148	17.4	0	24	97	1	1	0	1	0
	31	2	2	1	0	0	0	0	2	0	6								0	0	1	0
2	42	2	1	0	0	1	4	1	1	1	1								0	0	1	0
2	70	2	2	0	0	1	0	0	1	1	1	42	150	18.7	0	18	96	1	1	0	1	0
2	46	2	2	0	0	1	0	0	1	1	1	38	160	14.8	0	15	95	0	1	0	1	0
1	25	2	1	0	0	1	0	0	1	1	4	35	162	13.4	0	24	98	1	1	0	1	0
2	21	2	2	0	0	1	1	1	1	1	1								0	0	1	0
1	60	2	2	0	0	1	0	0	1	1	1								0	1	1	0
1	24	2	1	0	0	1	0	0	1	1	1	45	167	16.3	0	99	97	1	1	0	1	0
1	30	3	2	0	0	1	0	0	1	0	1								0	0	1	3
1	45	2	1	0	1	1	0	0	1	1	1	34	154	14.3	0	17	96	1	1	0	1	0
1	53	2	1	0	0	1	0	0	1	0	1								0	1	1	0
1	45	2	1	0	1	1	0	0	1	1	1								0	0	1	0
1	58	2	2	0	1	1	0	0	1	1	1								0	0	1	0
1	45	2	1	0	0	1	1	1	1	1	1								0	1	1	0
1	62	2	2	0	0	1	0	0	1	1	4								0	1	1	0
1	78	2	1	0	0	1	0	0	1	0	1	41	156	16.8	0	20	99	1	1	0	1	0
1	64	2	1	0	0	1	0	0	1	1	1								0	1	1	0
1	33	2	1	0	0	0	0	0	2	1	7	50	156	20.5	0	22	97	1	1	0	1	0
1	30	2	2	1	0	1	0	0	2	1	1								0	0	1	0
1	30	2	1	0	0	1	0	0	1	1	1								0	0	1	0
1	23	2	1	0	0	1	0	0	1	1	1	46	168	16.5	0	24	96	1	1	0	1	0
1	18	2	2	0	0	0	0	0	2	1	7								0	0	1	0
1	35	2	2	0	0	1	0	0	2	1	7	49	151	21.5	0	17	97	1	1	1	1	0
1	55	2	1	0	0	1	0	0	1	1	1								0	1	1	0
1	25	2	2	0	0	1	1	1	1	1	1	39	154	16.5	0	20	94	1	1	0	1	0
1	17	2	1	0	0	1	0	0	1	1	1								0	0	1	0
1	24	3	1	0	0	1	0	0	1	1	4	49	160	19.1	0	22	99	1	1	0	1	5
1	67	2	1	0	1	1	0	0	1	1	1	41	155	17.1	0	24	95	1	1	0	1	0
1	40	2	1	0	0	1	0	0	1	1	1								0	1	1	0
1	45	2	1	0	0	1	0	0	1	1	1	51	179	15.9	0	20	97	1	1	1	1	0
2	55	2	2	1	0	1	0	0	1	0	4								0	0	1	0
1	55	2	1	9	9	1	4	1	1	0	1								0	1	1	0
1	38	2	2	0	1	1	0	0	1	1	1								0	0	1	0
3	41	2	1	0	9	1	0	0	1	1	4								0	0	1	0
2	45	2	1	0	0	1	0	0	1	1	4	43	134	23.9	0	19	97	1	1	0	1	0
1	35	2	1	0	0	1	0	0	1	1	1	33	147	22.5	0	99	97	1	1	0	1	0
3	58	2	2	9	9	1	0	0	1	0	4	43	137	23	0	21	96	1	1	0	1	3
1	35	2	1	9	9	1	0	0	1	0	1	46	160	18	0	99	94	1	1	0	1	0
2	19	2	2	0	0	1	0	0	1	1	4	39	160	15.2	0	30	97	1	1	0	1	0
1	49	2	1	0	0	1	0	0	1	1	1	40	154	16.9	1	23	94	0	1	0	1	0
1	32	2	1	0	0	1	0	0	1	1	1	57	152	17	0	18	96	1	1	0	1	0
3	30	2	1	0	0	0	0	0	1	1	6	44	158	17.6	0	19	96	1	1	0	1	0
3	25	2	2	0	0	1	0	0	1	1	4	38	158	15.2	0	19	96	1	1	0	1	0
1	37	2	1	0	0	1	0	0	1	1	1								0	0	1	0
1	42	2	1	0	1	1	0	0	1	1	1	58	163	21.9	0	21	99	1	1	0	1	3
1	34	4	1	9	9	1	4	1	9	0	4								0	0	0	1
1	40	2	2	0	0	1	0	0	1	0	1								0	0	1	0
2	50	3	1	9	1	1	0	0	1	1	4	65	163	24.5	0	18	97	1	1	0	1	5
2	65	2	2	1	0	0	0	0	1	1	6	42	143	20.5	0	25	97	1	1	0	1	0
1	44	2	1	0	0	1	4	1	1	1	1								0	0	1	0
2	21	2	2	0	0	1	0	0	1	1	2	45	157	20	0	26	94	1	1	0	1	0
2	62	2	1	1	1	0	0	0	1	1	6								0	1	1	0
1	32	2	2	0	0	1	0	0	1	0	1	29	156	11.9	0	20	98	1	1	1	1	0
1	32	2	1	0	0	1	0	0	1	0	1								0	0	1	0
1	62	2	1	0	1	1	0	0	1	0	1								0	0	1	3
1	46	2	2	1	0	0	0	0	2	0	7	50	156	20.5	0	22	97	1	1	0	1	0
1	22	2	2	0	0	1	0	0	1	1	1	36	168	11.9	0	18	92	1	1	0	1	0
1	71	1	2	0	9	1	0	0	9	0	1								0	0	0	0
3	52	2	1	0	0	1	0	0	1	1	6	48	153	20.5	0	20	97	1	1	0	1	0
2	40	2	1	1	0	0	0	0	1	1	6	39	159	15.4	0	16	92	1	1	0	1	0
1	68	2	1	0	1	1	0	0	1	1	4								0	0	1	0
2	23	2	2	0	0	0	0	0	2	1	7	38	158	15.3	0	16	98	1	1	0	1	0
1	39	2	1	0	0	1	0	0	1	0	1								0	0	1	0
2	35	2	1	0	1	1	0	0	1	1	4	57	158	23	0	15	95	1	1	0	1	0
1	42	2	1	0	1	1	0	0	1	1	1								0	1	1	0
1	15	2	1	0	0	1	0	0	1	1	1								0	0	1	0
2	48	2	1	0	0	1	0	0	1	1	1	44	170	15.2	0	18	96	1	1	0	1	0
1	40	2	1	0	0	1	1	1	1	1	4								0	0	1	0
1	29	2	1	0	0	1	0	0	1	1	1								0	0	1	0
2	29	2	1	0	1	1	0	0	1	1	1	59	166	21.4	0	20	96	1	1	0	1	0
2	19	3	1	0	0	1	1	1	1	1	4								0	0	1	5
1	45	2	1	0	0	0	0	0	1	1	6								0	0	1	0
3	29	2	2	0	0	1	0	0	1	1	4								0	0	1	0
1	27	2	2	0	0	0	0	0	2	1	7								0	0	1	0
1	40	2	1	0	0	1	0	0	1	1	1	36	171	12.3	0	24	95	0	1	0	1	0
1	30	2	2	1	0	1	0	0	1	1	1								0	0	1	0
	22	2	2	0	0	0	0	0	2	1	7	38	159	15	0	26	97	1	1	0	1	0
1	49	2	1	1	0	1	0	0	1	1	4	61	178	21.8	0	18	0	1	1	0	1	0
1	45	2	1	0	0	1	0	0	1	1	1	55	170	19	0	23	97	1	1	0	1	0
1	73	2	1	0	1	1	0	0	1	1	4	58	168	20.6	0	24	96	1	1	0	1	0
1	45	2	2	0	0	1	4	1	1	1	1								0	0	1	0
1	45	3	1	0	9	1	1	1	1	1	4								0	0	1	5
2	40	2	1	1	9	1	0	0	1	1	1	49	169	17.2	0	18	96	1	1	0	1	0
1	30	2	1	0	0	1	0	0	1	1	1	45	168	18	0	98	97	1	1	0	1	0
1	56	2	2	0	1	1	0	0	1	1	4	65	152	28.1	0	21	96	1	1	0	1	0
1	28	2	2	0	0	1	1	1	1	1	1	35	156	15.6	0	24	96	1	1	0	1	0
1	45	2	2	0	0	1	0	0	1	1	1								0	0	1	0
1	26	2	1	1	0	1	1	1	1	0	4								0	1	1	0
1	48	2	1	0	1	1	0	0	1	1	4	45	168	16	0	20	97	1	1	0	1	0
1	48	3	1	0	0	1	1	1	1	1	1	33	170	11.4	0	44	0	0	1	0	1	3
1	35	2	2	0	1	1	0	0	1	1	1	55	153	23.5	0	18	98	0	1	1	1	0
1	30	2	2	1	0	0	0	0	1	0	7								0	1	1	0
1	22	2	2	0	0	1	0	0	1	1	1	45	150	20	0	95	95	1	1	0	1	0
2	75	2	2	0	0	0	0	0	1	1	6								0	0	1	0
2	60	2	1	0	0	0	0	0	1	1	6	40	156	16.4	0	20	99	1	1	0	1	0
2	60	2	1	0	0	0	4	1	1	1	6	50	177	16	0	19	98	1	1	0	1	0
	35	2	1	0	0	1	0	0	1	1	2								0	1	1	0
1	30	2	2	0	0	0	0	0	2	1	7								0	0	1	0
1	25	2	1	0	0	1	0	0	1	1	1	45	165	16.5	0	22	96	1	1	0	1	0
3	53	2	1	0	0	0	0	0	2	1	7								0	0	1	0
	58	2	1	0	0	1	0	0	1	1	2	61	165	22.4	0	29	96	1	1	0	1	0
1	47	2	1	0	0	1	0	0	1	1	1								0	0	1	0
2	25	1	2	9	9	1	0	0	9	0	4								0	0	0	5
1	61	2	1	0	0	1	4	1	1	1	4	36	158	14.4	0	24	90	1	1	0	1	0
	55	2	1	0	0	1	4	1	1	1	1	35	150	15.5	0	27	94	1	1	0	1	0
1	18	2	1	0	0	0	0	0	2	1	7								0	0	1	0
1	32	2	1	1	0	1	0	0	1	1	1	54	160	21.1	0	18	98	1	1	0	1	0
2	46	2	1	0	1	1	0	0	1	0	6	45	155	18.8	0	19	97	1	1	0	1	0
2	36	2	1	1	0	1	0	0	1	1	1	53	168	19	0	14	96	1	1	0	1	0
1	84	2	2	0	0	0	4	1	1	1	6	54	154	22.8	0	20	96	1	1	0	1	0
	21	2	1	0	0	0	0	0	1	1	6								0	0	1	0
1	30	2	1	1	0	1	4	1	1	0	6	40	167	14.3	0	22	98	1	1	0	1	0
1	42	2	1	0	0	0	0	0	2	0	7	42	145	21	0	20	94	1	1	0	1	0
3	50	2	2	0	1	1	0	0	1	1	4								0	1	1	0
1	50	2	2	0	1	1	0	0	1	1	1	48	155	20	0	22	95	1	1	0	1	0
1	65	2	2	0	0	1	0	0	1	1	1	41	153	17.5	0	20	93	1	1	0	1	0
3	71	2	1	0	0	1	0	0	1	1	4	59	171	20.2	0	12	95	1	1	0	1	0
1	53	2	2	0	0	1	0	0	2	1	1								0	0	1	0
2	41	1	1	0	9	1	0	0	9	0	2								0	0	0	0
2	66	2	1	0	1	1	0	0	1	1	2								0	0	1	0
1	23	2	1	9	9	1	0	0	1	1	1								0	1	1	0
	20	2	2	0	0	1	0	0	2	1	1								0	1	1	0
2	60	2	1	0	0	1	0	0	1	1	4	34	165	12.5	1	23	94	1	1	0	1	0
1	40	2	1	9	9	1	0	0	1	0	1	49	171	16.8	0	17	0	1	1	0	1	0
2	74	2	1	0	0	1	0	0	1	1	1	55	154	23.9	0	18	95	1	1	0	1	0
2	40	2	2	0	0	0	0	0	2	1	7	40	150	20	0	99	94	1	1	0	1	0
1	20	2	2	0	0	0	0	0	2	1	7	50	154	21.1	0	20	98	1	1	0	1	0
2	64	2	1	0	0	0	0	0	1	1	6	39	160	15.2	0	99	95	1	1	0	1	0
1	44	2	1	0	1	1	0	0	1	1	1								0	0	1	0
3	75	2	2	0	0	0	0	0	1	1	6								0	0	1	0
1	38	1	1	9	9	1	0	0	9	1	1								0	1	0	0
1	40	3	1	0	0	1	0	0	1	1	1								0	0	1	5
1	42	2	1	0	0	1	0	0	1	1	1								0	0	1	0
1	45	2	1	0	0	1	0	0	1	1	1	45	158	18	0	23	98	1	1	1	1	0
1	38	2	1	0	1	1	0	0	1	1	1	58	171	19.9	0	19	90	1	1	0	1	0
3	68	2	1	0	0	1	0	0	1	1	4	35	142	17.4	0	19	94	1	1	0	1	0
2	30	2	1	0	0	1	1	1	1	1	1	46	162	17.5	0	23	97	1	1	0	1	0
1	15	2	1	9	9	1	0	0	2	1	1								0	1	1	0
1	50	2	1	0	0	1	0	0	1	1	1								0	0	1	0
1	55	2	1	0	0	1	4	1	1	1	4	45	166	16.4	0	23	94	1	1	0	1	0
1	43	2	1	0	0	1	1	1	1	1	4								0	1	1	0
1	57	2	2	0	0	0	0	0	2	1	7								0	1	1	0
1	61	2	1	0	1	1	0	0	1	0	1	56	175	18.3	0	22	95	1	1	0	1	0
1	52	2	1	0	0	0	0	0	2	1	7	72	177	23	0	12	98	1	1	0	1	0
1	27	2	1	0	0	0	0	0	1	0	6								0	0	1	0
2	45	2	1	0	1	1	0	0	1	0	4								0	0	1	0
1	17	2	2	0	0	0	0	0	2	1	7	70	158	28.1	0	22	94	1	1	0	1	0
3	16	2	2	0	0	1	0	0	1	1	4								0	0	1	0
1	57	2	1	0	0	1	0	0	1	1	4	47	167	16.9	0	21	96	1	1	0	1	0
1	25	2	1	0	0	1	0	0	1	0	4								0	0	1	0
1	20	2	1	0	0	1	0	0	1	1	4								0	0	1	0
2	65	2	2	0	0	1	0	0	1	1	2	37	158	14.8	0	99	0	1	1	0	1	0
1	29	2	2	0	0	0	0	0	2	1	7								0	0	1	0
1	55	2	1	0	0	1	0	0	1	0	1								0	1	1	0
2	40	2	2	1	9	0	4	1	1	1	6								0	0	1	0
2	25	2	1	0	0	1	4	1	1	1	2	43	155	17.9	0	16	98	1	1	0	1	0
1	42	2	2	0	1	1	0	0	1	1	4								0	1	1	0
1	48	2	1	0	1	1	4	1	1	1	1								0	0	1	0
1	40	3	2	0	1	1	1	1	1	1	1								0	0	1	3
2	30	2	1	0	0	0	0	0	2	1	6	61	158	24.4	0	13	94	1	1	0	1	0
2	50	2	2	0	0	1	0	0	1	1	1	37	140	18.8	0	20	99	1	1	0	1	0
1	25	2	2	0	0	0	0	0	2	0	7	43	154	18.1	0	22	99	1	1	1	1	0
1	85	2	1	0	0	1	0	0	2	1	1								0	0	1	0
3	38	2	1	0	0	1	1	1	1	1	4								0	0	1	0
1	62	2	2	0	0	1	1	1	1	1	1	43	162	16.4	0	99	97	1	1	0	1	0
1	60	2	1	9	0	1	0	0	1	1	1								0	0	1	0
2	32	2	1	0	0	1	1	1	1	1	4	36	156	15	0	20	96	1	1	0	1	0
2	45	2	2	1	0	1	1	1	1	1	1								0	0	1	3
1	35	2	2	0	1	1	0	0	1	1	1								0	0	1	0
1	17	3	1	0	0	1	0	0	1	1	1								0	0	1	5
2	70	2	2	0	0	1	0	0	1	1	1	42	146	19.7	0	15	96	1	1	0	1	0
1	42	2	2	0	0	0	0	0	2	1	7								0	0	1	0
3	24	2	1	0	0	1	0	0	1	1	4	48	173	16.1	0	18	99	1	1	0	1	5
2	47	2	2	0	0	1	0	0	1	1	4	46	143	22.5	0	19	95	1	1	0	1	0
1	18	2	2	0	0	1	0	0	1	1	1	43	150	21.7	0	99	97	1	1	0	1	0
1	55	2	2	0	0	1	0	0	1	1	4	47	150	21	0	20	98	1	1	0	1	0
1	27	2	2	0	0	1	0	0	1	1	1	53	159	20.9	0	98	98	1	1	0	1	0
1	62	2	2	0	0	1	0	0	1	1	6	34	162	13	0	21	94	1	1	0	1	0
1	57	2	1	0	0	1	0	0	1	1	1	74	169	22	0	16	96	1	1	0	1	0
1	42	2	1	1	0	1	0	0	1	1	1								0	1	1	0
3	58	2	1	0	0	1	0	0	1	0	4								0	0	1	0
1	42	2	1	0	1	1	0	0	1	1	1								0	1	1	0
1	15	2	2	0	0	1	0	0	1	0	1								0	0	1	0
1	25	2	1	0	0	1	2	1	1	0	1	47	158	18.8	0	22	99	1	1	1	1	0
1	40	2	2	0	1	1	0	0	1	1	2	45	158	18.4	0	48	96	1	1	0	1	0
2	24	2	1	0	0	1	0	0	1	1	1	50	167	17.9	0	78	99	1	1	0	1	0
	31	2	2	0	0	1	0	0	1	1	2	41	151	18	0	27	96	1	1	0	1	0
2	44	2	1	0	0	1	0	0	1	0	4	48	146	22.5	0	18	96	1	1	0	1	0
1	20	3	2	0	0	1	0	0	1	1	1								0	1	1	0
1	26	2	1	0	0	1	0	0	2	1	7	66	173	22	0	77	95	0	1	1	1	0
1	30	2	2	0	1	1	0	0	1	1	1								0	0	1	0
2	65	4	1	0	9	1	0	0	9	0	1	45	162	17.3	0	22	96	1	1	0	0	1
	63	2	1	0	1	1	0	0	1	1	2	55	150	24.4	0	18	98	1	1	0	1	0
1	38	2	1	0	1	1	0	0	1	1	1	63	163	23.5	0	18	98	1	1	0	1	0
1	42	2	1	0	1	1	0	0	1	1	6								0	0	1	0
1	40	3	2	1	0	1	0	0	1	1	1								0	0	1	5
1	36	2	1	0	0	1	4	1	1	1	1	39	166	14.1	0	20	94	1	1	1	1	0
2	47	2	1	1	0	0	0	0	2	0	6	92	170	31.8	0	18	97	1	1	0	1	0
1	23	3	2	0	0	1	0	0	1	1	1	45	162	17.1	0	23	96	1	1	0	1	0
1	42	2	1	0	0	0	0	0	2	1	7								0	1	1	0
1	38	2	1	0	0	1	0	0	1	1	1								0	0	1	0
2	24	2	1	0	0	1	0	0	1	0	1	57	160	22.2	0	23	95	1	1	0	1	0
1	35	2	1	0	0	1	0	0	1	1	4	41	155	17.1	0	25	95	1	1	0	1	0
1	21	2	1	0	0	1	0	0	1	1	1	40	160	15.6	1	26	98	0	1	0	1	0
1	50	1	1	9	9	1	0	0	9	0	1								0	0	0	0
1	65	2	1	0	0	1	0	0	1	1	1								0	1	1	0
1	37	2	1	0	0	1	4	1	1	1	1	39	158	15.6	0	14	85	1	1	0	1	0
2	33	2	2	0	0	1	0	0	1	1	1	39	156	16	0	18	98	1	1	0	1	0
1	57	2	2	0	0	1	0	0	2	1	7								0	0	1	0
1	45	2	2	0	1	1	0	0	1	1	1								0	0	1	0
3	35	2	1	0	9	1	0	0	1	1	4	50	123	33.3	0	26	97	1	1	1	1	0
3	46	2	2	0	1	1	0	0	1	1	4	64	162	24.4	0	22	97	1	1	0	1	0
2	48	2	1	0	1	0	0	0	1	1	6	54	165	19.8	0	20	97	1	1	0	1	0
3	45	4	1	9	9	1	4	1	9	0	4								0	0	0	3
1	35	2	1	1	9	1	0	0	2	0	1	77	178	24.3	0	18	96	1	1	1	1	0
2	60	2	1	0	0	0	0	0	2	1	7								0	0	1	0
3	34	2	1	0	0	1	1	1	1	1	4	43	170	14.9	0	17	98	1	1	0	1	0
1	37	2	2	0	0	0	0	0	2	1	7								0	0	1	0
1	45	2	1	0	1	1	0	0	1	1	1								0	0	1	0
2	37	2	2	0	0	0	0	0	2	1	6	73	164	27.2	0	20	98	1	1	0	1	0
2	45	2	1	0	1	1	0	0	1	1	1	49	159	19.6	0	21	97	1	1	0	1	0
3	38	3	2	0	0	1	0	0	1	0	4								0	0	1	3
1	50	2	1	0	0	1	0	0	1	1	1	47	173	16	0	16	96	1	1	0	1	0
1	34	2	1	0	0	1	0	0	1	0	1								0	0	1	0
1	35	2	2	0	0	0	0	0	2	1	7	52	155	23.1	0	26	97	1	1	1	1	0
2	53	2	2	9	9	1	0	0	1	1	1	37	148	17.1	1	17	94	1	1	0	1	0
1	30	2	1	0	0	0	0	0	2	1	7								0	1	1	0
3	32	2	1	0	0	1	0	0	1	1	4	45	167	16.1	0	20	97	1	1	0	1	0
1	46	2	2	0	0	0	0	0	2	1	7								0	0	1	0
2	20	3	2	0	0	1	1	1	1	1	4	29	139	15	0	20	96	1	1	0	1	3
1	29	2	1	0	0	0	0	0	2	1	7								0	1	1	0
1	33	2	1	1	0	1	0	0	2	1	5								0	0	1	0
1	55	2	1	0	0	1	4	1	1	1	4								0	1	1	0
1	20	2	1	0	0	1	4	1	1	1	4								0	0	1	3
2	40	4	2	9	9	1	0	0	9	0	2								0	0	0	3
1	27	2	1	0	9	1	0	0	1	0	1	41	176	13.2	0	22	94	1	1	0	1	0
	45	2	1	0	0	1	0	0	1	1	4	34	168	12	0	26	96	1	1	0	1	0
1	61	2	1	0	1	1	0	0	2	1	1	66	169	23.1	0	22	97	1	1	0	1	0
1	70	2	2	9	9	1	0	0	1	1	1	45	155	18.8	1	17	94	1	1	0	1	0
1	62	2	1	0	0	0	0	0	1	1	6								0	0	1	0
1	53	2	1	0	1	1	0	0	1	1	4								0	0	1	0
1	34	3	2	0	0	1	1	1	1	1	1								0	0	1	5
1	56	2	1	0	0	1	0	0	1	1	1	48	147	22.2	0	23	98	1	1	1	1	0
2	60	2	2	0	0	1	0	0	1	1	2	65	158	26	0	20	97	1	1	0	1	0
2	66	2	1	0	0	0	0	0	2	1	6	45	152	19.5	0	42	95	0	1	0	1	0
2	26	2	1	9	9	1	1	1	1	0	4	45	147	20.8	0	20	99	1	1	0	1	0
3	25	2	2	0	0	1	4	1	1	1	4	35	155	14.6	0	19	96	1	1	0	1	0
2	19	2	2	0	0	1	0	0	1	1	2	40	153	17.1	0	22	0	1	1	0	1	0
2	32	3	1	1	0	1	1	1	1	1	2	46	165	16.9	0	22	98	1	1	0	1	3
3	19	2	1	0	0	1	0	0	1	1	4	47	161	18.1	0	17	99	1	1	0	1	0
1	45	2	1	0	9	0	0	0	2	1	7	44	148	20.1	0	23	97	1	1	0	1	0
1	80	2	1	0	0	1	0	0	1	1	4								0	1	1	0
1	57	2	2	0	0	0	0	0	2	1	7	62	162	15	0	23	98	0	1	1	1	0
1	26	2	1	0	0	1	0	0	1	1	1	38	166	13.8	0	24	96	1	1	0	1	0
3	55	2	2	0	0	1	0	0	1	1	4								0	0	1	0
2	15	2	2	0	0	1	0	0	1	0	2								0	0	1	0
1	18	2	2	0	1	1	0	0	1	1	4								0	1	1	0
1	34	2	2	0	0	0	0	0	2	1	7	64	155	26.7	0	16	0	1	1	1	1	0
2	20	2	2	0	0	1	0	0	1	1	4	34	138	17.9	0	18	97	1	1	0	1	0
1	65	2	1	0	0	0	0	0	2	1	7								0	0	1	0
2	48	2	1	0	1	1	0	0	1	1	2	59	160	22.9	0	24	97	1	1	0	1	0
1	65	3	1	0	1	1	0	0	1	1	4								0	0	1	5
1	22	2	1	0	0	1	0	0	1	0	1								0	0	1	0
2	65	2	1	0	0	1	0	0	1	1	1	55	167	19.7	0	17	96	1	1	0	1	0
3	25	2	2	0	0	1	0	0	1	1	4	39	162	14.9	0	19	98	1	1	0	1	0
1	38	2	1	0	0	0	0	0	2	1	7	50	165	18.4	0	24	95	1	1	1	1	0
1	60	2	2	0	0	0	0	0	2	1	7								0	1	1	0
1	60	2	2	0	1	1	1	1	1	1	1	46	152	19.9	0	25	95	1	1	0	1	0
1	40	2	1	9	9	1	0	0	1	1	1								0	0	1	0
1	54	2	1	0	0	1	1	1	1	1	1								0	1	1	0
1	61	2	1	9	0	1	0	0	1	1	1								0	0	1	0
3	45	2	1	0	0	1	0	0	1	1	4								0	0	1	0
1	69	2	1	0	0	0	0	0	2	1	7								0	0	1	0
1	42	2	1	0	0	1	0	0	1	1	1								0	0	1	0
2	30	2	1	1	0	1	2	1	1	1	1								0	0	1	0
	40	2	1	1	0	1	4	1	1	1	1								0	0	1	0
1	63	2	1	0	0	1	0	0	1	1	4								0	0	1	0
2	29	2	2	0	0	1	0	0	1	0	1	45	157	18	0	99	99	1	1	0	1	0
1	27	2	1	0	9	1	4	1	2	1	1								0	0	1	0
1	35	2	1	0	0	1	0	0	1	1	1								0	0	1	0
1	36	2	1	0	0	0	0	0	2	1	7								0	1	1	0
1	33	2	1	0	0	0	0	0	2	1	7	40	155	16.6	0	30	92	0	1	0	1	0
3	63	2	1	0	9	0	0	0	1	1	6	46	172	14.2	0	99	0	1	1	0	1	0
1	55	2	1	1	0	0	0	0	1	0	6								0	0	1	0
1	59	2	1	0	0	1	0	0	1	1	1								0	0	1	0
1	50	2	1	0	1	1	0	0	1	1	1	55	158	22	0	99	98	1	1	0	1	0
2	65	2	1	0	9	1	1	1	1	0	1								0	0	1	0
1	58	2	2	0	0	0	0	0	2	1	7	80	145	38	0	22	99	1	1	0	1	3
1	70	2	2	0	9	0	0	0	2	0	6	32	149	14.6	0	22	98	0	1	0	1	0
1	44	2	1	1	0	0	0	0	2	0	7								0	0	1	0
1	35	2	1	1	0	0	4	1	1	1	6	40	150	17.8	0	18	99	1	1	0	1	0
1	32	2	1	0	9	1	4	1	1	1	4	40	156	16.4	0	20	98	1	1	0	1	0
1	65	4	2	9	9	1	0	0	9	0	1								0	0	0	3
3	40	2	1	0	0	1	0	0	1	0	4	32	170	11	0	88	98	1	1	0	1	0
2	61	2	1	0	0	1	4	1	1	0	4	42	163	15.8	0	22	96	1	1	0	1	0
1	28	2	1	0	0	1	1	1	1	1	1	32	170	11.1	0	17	0	1	1	0	1	0
2	45	2	1	0	0	0	0	0	1	1	6	51	175	16.8	0	23	96	1	1	0	1	0
1	40	2	1	1	1	1	0	0	1	1	1	61	178	19.6	0	20	96	1	1	0	1	0
3	22	2	1	0	0	1	0	0	1	1	4	43	153	18.7	0	22	98	1	1	0	1	0
3	25	2	2	0	0	0	0	0	2	1	7								0	0	1	0
1	60	2	1	0	0	0	0	0	2	1	7	35	158	14.1	0	32	96	1	1	0	1	0
1	46	2	1	0	0	1	0	0	1	0	1	37	153	16	0	27	96	1	1	0	1	0
1	46	2	1	9	9	1	0	0	1	0	1								0	0	1	0
2	65	1	2	9	9	1	0	0	9	0	2								0	0	0	0
1	60	2	1	0	0	1	1	1	1	1	1	42	167	15.1	0	18	98	1	1	0	1	0
1	26	2	1	0	0	1	0	0	1	1	1								0	0	1	0
3	75	2	1	0	0	1	0	0	1	1	1	58	165	21.3	0	18	97	1	1	0	1	0
1	55	2	1	0	1	1	0	0	1	1	1								0	0	1	0
1	35	2	1	0	1	1	0	0	1	1	1	43	168	15.2	0	19	94	0	1	0	1	0
1	51	2	2	0	0	1	0	0	1	1	1	40	150	17.8	0	22	93	1	1	1	1	0
1	16	2	2	0	0	1	0	0	2	1	1								0	0	1	0
1	55	2	1	0	0	1	0	0	1	1	1								0	0	1	0
1	30	2	1	0	0	0	0	0	2	1	7	76	166	27.9	0	20	98	1	1	0	1	0
1	41	2	2	0	0	1	0	0	2	1	1								0	1	1	0
1	60	2	2	1	0	1	0	0	1	1	1								0	0	1	0
1	27	2	2	0	0	0	0	0	2	1	7	32	140	16.3	0	22	95	0	1	0	1	0
1	57	2	1	0	0	0	0	0	2	1	7	45	161	17.4	0	18	98	1	1	1	1	0
	60	2	1	0	1	1	0	0	1	0	2	49	170	17	0	27	97	1	1	0	1	0
2	46	2	1	0	1	1	0	0	1	0	4	47	152	20	0	21	96	1	1	1	1	0
1	38	2	1	1	0	1	4	1	1	1	1								0	0	1	0
1	63	2	1	0	1	1	0	0	1	1	4								0	1	1	0
2	45	2	2	0	1	1	0	0	1	1	6	42	160	16.4	0	28	98	1	1	0	1	0
2	48	2	1	0	1	1	0	0	1	1	1	37	152	20	0	16	94	1	1	0	1	0
	35	2	1	0	0	1	4	1	1	1	1	34	174	11.2	0	32	80	1	1	0	1	0
1	55	2	2	9	9	1	0	0	1	1	1								0	1	1	0
3	32	2	1	0	0	1	0	0	1	1	4	34	142	16.9	0	19	96	1	1	0	1	0
2	42	2	1	0	0	1	0	0	1	0	1	46	169	16.1	0	26	96	1	1	0	1	0
1	53	2	1	0	1	1	0	0	1	1	1	54	152	23.4	0	24	97	1	1	0	1	0
	59	2	2	0	0	1	0	0	1	1	2	39	145	18.6	0	18	91	1	1	0	1	0
1	41	2	2	1	0	1	0	0	1	0	1								0	1	1	0
1	48	2	2	1	0	1	0	0	1	1	1								0	0	1	0
1	40	2	1	1	0	1	0	0	1	1	1	45	152	19.5	0	22	95	1	1	0	1	0
1	50	3	1	0	1	1	0	0	1	1	1								0	0	1	5
1	17	2	1	0	0	1	0	0	1	1	1								0	1	1	0
3	53	2	1	0	9	1	0	0	1	0	4								0	0	1	0
1	40	2	1	0	0	1	4	1	1	1	1								0	1	1	0
1	57	2	1	0	1	1	0	0	1	1	4								0	0	1	0
	95	2	1	0	0	1	0	0	1	0	1								0	0	1	0
	60	3	1	0	0	1	0	0	1	0	1	30	151	13.2	1	27	97	1	1	0	1	3
2	55	2	2	0	1	1	0	0	1	1	4	43	168	15.3	0	19	96	1	1	0	1	0
1	40	2	2	0	0	1	1	1	1	1	1	45	157	18.3	0	24	96	1	1	0	1	0
1	22	2	2	0	0	1	0	0	1	1	1	25	148	11.9	0	20	94	1	1	0	1	0
1	45	2	1	0	9	1	0	0	1	1	1	35	146	16.4	0	24	96	1	1	0	1	0
1	56	2	1	0	1	1	0	0	1	1	1	49	167	17.6	0	23	98	1	1	0	1	0
1	35	2	2	0	9	1	0	0	1	1	1								0	0	1	0
1	50	2	1	0	9	1	0	0	1	1	4	45	157	18.9	0	22	97	1	1	0	1	0
1	32	2	1	1	0	0	0	0	2	1	7	40	158	16	0	20	98	0	1	0	1	3
1	55	2	1	0	0	1	4	1	1	1	1								0	1	1	0
1	29	2	1	0	0	0	0	0	2	1	7								0	1	1	0
2	34	2	1	0	0	0	3	1	1	1	6								0	0	1	0
1	16	2	2	0	0	1	0	0	2	1	1	52	156	21	0	18	96	1	1	0	1	0
1	30	2	1	0	9	0	0	0	1	0	6	42	152	19.2	0	20	95	1	1	0	1	3
2	47	2	2	1	0	1	0	0	1	1	2	50	168	17.7	0	21	98	1	1	0	1	0
1	25	2	2	0	0	0	0	0	2	1	7	40	154	16.9	0	22	95	1	1	0	1	0
2	55	2	1	0	0	1	0	0	1	0	1	42	156	17.3	0	99	95	1	1	0	1	0
1	55	2	1	0	0	1	0	0	1	1	1	45	165	16.5	0	16	0	1	1	0	1	0
1	20	2	2	9	0	0	0	0	2	1	7								0	0	1	0
1	28	2	1	9	0	0	0	0	2	1	7	62	170	21.5	0	24	96	1	1	0	1	0
1	65	3	1	0	0	1	0	0	1	1	1	61	165	22.4	0	18	98	1	1	0	1	5
2	34	2	1	0	0	1	0	0	1	1	1	51	151	22.4	0	99	94	1	1	0	1	0
2	21	2	2	0	0	1	0	0	1	1	4	35	153	15	0	16	95	1	1	0	1	0
	67	2	1	9	9	1	0	0	1	0	1	45	164	16.8	0	23	97	1	1	0	1	0
1	49	2	1	1	0	0	0	0	2	1	7	55	170	19	0	20	96	1	1	0	1	0
1	22	2	1	0	0	0	0	0	2	1	7								0	0	1	0
1	45	2	1	1	1	0	0	0	2	1	7	52	164	19.3	0	20	99	1	1	0	1	0
2	64	2	1	0	1	1	0	0	1	1	1	63	170	21.8	0	16	98	1	1	0	1	0
1	70	2	1	0	0	0	0	0	1	1	7	55	168	19.5	0	26	95	1	1	0	1	0
1	56	2	1	0	0	1	0	0	1	1	1	38	156	16.2	0	16	97	1	1	0	1	0
1	26	2	1	0	0	1	0	0	1	1	4								0	1	1	0
1	58	2	1	0	0	1	0	0	1	1	4								0	1	1	3
2	30	2	1	0	9	0	0	0	1	1	7	55	167	19.7	0	87	99	1	1	0	1	0
2	60	2	1	0	1	1	0	0	1	1	2	51	171	17.5	0	72	92	0	1	0	1	0
2	53	2	1	0	0	0	0	0	2	0	6								0	0	1	0
1	40	2	1	0	0	1	0	0	1	1	1								0	0	1	0
1	30	2	1	1	0	1	0	0	1	1	1								0	0	1	0
1	45	2	1	1	0	0	0	0	1	0	7	50	164	18.5	0	24	98	1	1	0	1	0
1	40	2	1	0	0	1	0	0	1	1	6								0	0	1	0
1	76	3	1	0	0	1	0	0	1	1	4								0	0	1	3
2	40	2	2	0	0	1	0	0	1	1	6								0	0	1	0
1	64	2	1	0	1	1	0	0	1	1	4								0	1	1	0
2	40	2	1	9	9	1	0	0	1	0	4	45	160	17.6	0	17	97	1	1	0	1	0
1	45	2	1	0	1	1	4	1	1	1	4								0	0	1	0
1	58	2	1	1	1	1	0	0	1	1	4	59	159	23.3	0	18	96	1	1	0	1	0
1	69	2	1	0	0	1	0	0	1	1	4	60	157	24.3	0	16	95	1	1	0	1	0
1	80	2	1	0	0	1	0	0	1	1	1	57	162	21.7	0	23	94	0	1	0	1	0
1	22	2	2	0	0	1	0	0	1	1	4								0	0	1	0
1	28	2	2	0	0	1	1	1	1	1	4	41	172	17.8	0	19	96	1	1	0	1	0
2	65	2	1	0	9	1	0	0	1	0	1								0	0	1	0
3	74	3	1	0	1	1	0	0	1	1	4								0	0	1	3
2	65	2	1	9	9	0	4	1	1	0	6								0	0	1	0
2	25	2	2	0	0	0	0	0	2	1	6	39	150	17.3	0	14	95	1	1	0	1	0
2	19	2	2	0	0	1	4	1	1	0	2								0	0	1	0
1	62	2	1	0	1	1	0	0	1	1	1								0	0	1	0
2	38	2	1	0	1	1	0	0	1	1	4	36	158	14.4	0	23	98	1	1	0	1	0
2	45	4	1	0	9	1	0	0	9	0	2								0	0	0	3
2	25	2	2	0	0	1	0	0	2	1	1	50	146	23.5	0	14	94	1	1	0	1	0
1	29	2	2	0	0	0	0	0	2	1	7	42	150	18.7	0	25	94	1	1	0	1	0
2	20	2	2	0	0	1	0	0	1	0	1	37	152	20	0	16	94	1	1	0	1	0
1	28	2	2	0	0	1	0	0	2	0	1								0	0	1	0
1	80	2	1	0	0	0	0	0	2	0	7	60	175	19.6	0	24	93	1	1	0	1	0
1	45	2	2	0	0	1	0	0	1	1	1	56	156	23.3	0	29	96	1	1	0	1	0
1	25	2	1	0	0	1	0	0	1	1	1	45	177	14.4	0	24	97	1	1	0	1	0
2	45	2	1	0	0	0	0	0	1	1	6	35	158	14	0	15	96	1	1	0	1	0
1	48	4	1	0	9	1	4	1	9	0	1								0	0	0	0
2	29	2	1	0	0	1	0	0	1	1	2	75	173	25.1	0	75	95	0	1	0	1	0
1	38	2	1	1	0	0	0	0	2	1	7	49	163	18.4	0	22	99	1	1	0	1	0
1	65	1	1	9	9	1	0	0	9	0	1								0	0	0	0
2	40	2	1	0	0	1	0	0	1	1	2	42	170	14.5	0	48	99	1	1	0	1	0
1	35	1	2	9	9	1	0	0	9	0	1								0	0	0	0
1	55	2	1	0	1	1	0	0	1	1	4	69	169	24.2	0	18	98	1	1	0	1	0
1	33	3	1	1	0	0	0	0	2	1	7	55	166	20	0	23	97	1	1	0	1	3
1	55	1	2	9	9	1	0	0	9	0	1								0	0	0	0
1	37	3	1	0	0	0	1	1	1	1	6								0	0	1	5
3	65	2	1	0	0	1	0	0	1	1	1								0	0	1	0
2	38	2	2	0	0	1	0	0	1	1	1	41	158	16.5	0	29	96	1	1	0	1	0
3	20	2	1	0	0	1	0	0	1	0	4	47	159	18.6	0	74	95	1	1	0	1	2
3	68	2	1	0	1	1	0	0	1	1	4								0	0	1	0
3	36	2	2	0	0	1	0	0	1	1	4	50	162	19.1	0	22	98	1	1	0	1	0
1	58	2	1	0	0	1	0	0	1	1	1								0	1	1	0
2	71	2	1	0	0	1	0	0	1	0	1	48	168	17.1	0	20	95	1	1	0	1	0
1	42	2	1	0	1	1	0	0	1	1	1	64	175	20.9	0	22	96	1	1	0	1	0
3	17	2	2	0	0	1	0	0	1	1	4	35	155	18.7	0	17	96	1	1	0	1	0
1	21	2	1	0	0	1	0	0	1	1	4								0	0	1	0
1	45	2	1	1	0	0	0	0	1	1	6								0	0	1	0
1	48	1	1	0	9	1	0	0	9	0	1								0	0	0	0
1	39	2	1	0	1	1	0	0	1	1	1	58	160	22.6	0	26	97	0	1	0	1	0
3	70	2	1	0	0	1	0	0	1	1	4								0	0	1	0
1	22	2	2	0	0	1	0	0	1	1	1	35	168	12.4	0	24	95	1	1	0	1	0
1	50	2	1	1	0	1	0	0	2	1	7	58	170	20.1	0	20	0	0	1	0	1	3
2	61	2	1	0	0	0	0	0	1	1	6	45	153	19.2	0	26	96	1	1	0	1	0
2	55	2	2	0	0	1	0	0	1	1	2								0	0	1	0
2	62	2	1	0	0	1	0	0	1	1	1								0	0	1	0
1	61	2	1	0	0	0	0	0	2	1	7								0	0	1	3
1	60	3	1	0	0	1	2	1	1	1	1	44	167	15.7	0	26	92	1	1	1	1	3
1	56	2	1	0	0	1	0	0	1	1	1								0	0	1	0
2	45	3	1	0	1	1	0	0	1	1	6	44	164	16	0	14	97	1	1	0	1	3
1	65	2	2	0	1	1	0	0	1	1	4								0	1	1	0
1	50	2	1	0	0	0	0	0	2	1	7								0	0	1	0
1	50	2	1	0	1	1	0	0	1	1	4								0	0	1	0
1	21	2	1	0	0	1	0	0	1	1	1								0	1	1	0
2	48	2	2	1	0	0	0	0	1	1	6	45	160	17.6	0	18	96	0	1	0	1	0
3	45	2	2	0	1	1	0	0	1	1	4	37	141	18.7	0	21	98	1	1	0	1	0
2	25	2	2	0	0	1	0	0	1	0	1	31	134	17.3	0	17	98	1	1	0	1	0
2	50	2	1	0	0	0	0	0	1	1	6	50	165	20.1	0	90	98	1	1	0	1	0
1	57	2	1	0	0	0	4	1	2	1	7								0	0	1	0
2	49	2	1	0	1	1	0	0	1	1	1	50	188	14.1	1	18	99	1	1	0	1	0
1	61	2	2	0	1	0	0	0	2	1	7								0	1	1	0
1	70	2	2	0	0	0	0	0	1	1	6								0	1	1	0
2	21	2	2	0	0	0	0	0	1	1	6	38	153	17.6	0	95	95	1	1	0	1	0
3	16	2	2	0	0	1	0	0	1	1	4								0	0	1	0
1	42	2	1	0	0	1	4	1	1	0	1								0	0	1	2
2	26	2	2	0	0	1	0	0	1	1	6								0	0	1	0
	75	2	1	0	0	1	0	0	1	1	2								0	0	1	0
1	52	4	1	9	9	1	0	0	9	0	1								0	0	0	3
1	28	2	1	0	0	1	0	0	1	0	1	44	170	15.2	0	25	98	1	1	0	1	0
	60	2	1	0	0	1	0	0	1	1	2	34	164	12.6	0	28	97	0	1	0	1	0
1	63	2	2	0	9	1	0	0	1	1	1								0	0	1	0
1	54	2	2	0	0	0	0	0	2	1	7	82	160	32	0	23	98	1	1	0	1	0
2	31	2	1	0	0	1	0	0	1	1	1	70	158	28.1	0	22	96	1	1	0	1	0
1	61	2	1	0	0	1	1	1	1	1	1								0	0	1	0
2	30	2	1	0	0	1	0	0	1	1	2								0	0	1	0
2	57	2	1	0	1	0	0	0	2	1	7	65	160	25.4	0	20	96	0	1	0	1	0
1	54	2	1	0	0	1	0	0	1	1	1	65	166	23.6	0	21	95	1	1	1	1	0
1	35	2	1	0	0	1	0	0	1	1	1	55	171	18.9	0	18	98	1	1	0	1	0
1	66	2	1	0	0	1	0	0	1	1	1	69	173	23.1	0	95	95	1	1	0	1	0
2	19	2	1	0	0	1	0	0	1	0	2	48	164	17.8	0	99	0	1	1	0	1	0
2	50	2	2	0	0	1	1	1	1	1	1								0	0	1	0
1	18	2	2	0	0	1	0	0	1	1	1	45	158	18	0	17	97	1	1	0	1	0
	56	1	2	0	9	1	0	0	9	0	1								0	0	0	0
2	70	2	1	0	0	0	0	0	2	1	6	65	168	23	0	18	97	1	1	0	1	0
3	34	2	1	0	0	1	1	1	1	1	4	42	168	15	0	22	96	1	1	0	1	0
1	26	2	1	0	0	1	0	0	1	1	4	49	171	20.7	0	18	0	1	1	1	1	0
1	32	2	2	1	0	0	0	0	2	1	7	48	164	17.8	0	24	98	1	1	0	1	0
3	24	2	1	0	0	1	0	0	1	1	4								0	0	1	0
3	25	2	1	0	0	1	0	0	1	1	6								0	0	1	0
1	68	2	1	1	0	1	0	0	1	1	4								0	0	1	3
3	64	2	1	0	0	1	1	1	1	1	4								0	0	1	0
1	40	2	2	0	0	0	0	0	2	1	7								0	1	1	0
1	18	2	2	0	0	0	0	0	2	1	7								0	1	1	0
2	56	2	1	0	0	0	0	0	2	1	7	45	160	15	0	16	96	0	1	0	1	0
2	36	3	1	0	0	1	1	1	1	1	1	56	165	20.6	0	24	93	1	1	0	1	0
2	28	2	2	0	1	1	4	1	1	1	4	27	148	12.3	0	99	94	1	1	0	1	0
2	50	2	2	0	0	1	0	0	1	0	4	45	145	21.4	0	20	96	1	1	0	1	0
3	70	2	1	0	0	0	4	1	1	1	6	42	167	99.9	0	99	0	1	1	0	1	0
2	38	2	1	0	0	1	1	1	1	1	2	38	161	14.6	0	73	92	0	1	0	1	0
1	47	2	1	0	0	0	0	0	2	1	7								0	0	1	0
2	42	2	2	0	0	0	0	0	2	1	6								0	0	1	0
1	50	2	1	0	0	1	0	0	1	1	1	60	168	21.4	0	21	94	1	1	0	1	0
1	17	2	2	0	0	1	0	0	1	1	4								0	0	1	0
1	38	2	1	0	0	1	0	0	1	1	1	35	161	13.5	0	26	95	1	1	0	1	0
2	40	2	1	0	0	1	0	0	1	1	4	53	175	17.3	0	23	98	1	1	0	1	0
1	37	2	2	0	0	1	0	0	1	1	1	60	154	25.3	0	16	0	1	1	0	1	0
1	31	2	1	0	0	0	0	0	2	1	7								0	0	1	0
1	16	1	2	0	9	1	0	0	9	0	1								0	0	0	0
1	26	2	1	0	0	1	0	0	2	1	1	44	152	19	0	24	94	1	1	0	1	0
1	80	2	1	0	1	1	0	0	1	1	1	55	168	19.5	0	24	97	1	1	0	1	0
2	60	2	2	0	1	1	0	0	1	1	4	37	154	15.6	0	16	90	1	1	0	1	0
1	40	2	2	1	0	0	0	0	1	0	6	35	141	17.6	0	22	99	1	1	0	1	0
	65	2	1	0	0	1	1	1	1	1	1								0	0	1	0
2	32	2	1	0	0	1	0	0	1	1	1	50	170	17	1	19	96	1	1	0	1	0
2	35	2	1	0	0	1	0	0	1	1	4	35	148	16	0	16	96	1	1	0	1	0
2	29	3	1	0	0	1	0	0	1	0	4								0	0	1	2
1	60	2	2	0	0	1	0	0	1	1	1								0	0	1	0
1	27	2	1	9	9	0	0	0	2	1	7								0	0	1	0
1	60	2	1	0	0	1	0	0	1	1	4	35	161	13.5	0	18	90	1	1	0	1	0
1	30	2	1	0	1	1	0	0	1	1	1								0	0	1	0
2	35	4	1	0	9	1	0	0	9	0	1								0	0	0	3
1	19	3	1	0	0	0	0	0	2	1	7								0	0	1	0
2	22	2	1	0	0	1	0	0	1	1	4								0	0	1	0
2	40	2	1	0	0	1	0	0	1	1	2	44	158	17.6	0	18	98	1	1	0	1	0
1	24	2	2	0	0	1	0	0	1	1	1								0	0	1	0
2	45	2	2	0	0	1	0	0	1	1	2								0	0	1	0
1	16	2	2	0	0	1	1	1	1	1	1								0	0	1	0
1	15	2	1	0	0	0	0	0	2	1	7								0	1	1	0
2	77	1	1	1	9	1	0	0	9	0	1								0	0	0	0
	18	2	1	9	9	1	0	0	1	1	2	74	171	25.3	0	20	98	1	1	0	1	0
1	77	3	1	0	1	1	4	1	1	1	1	63	170	21.8	0	18	95	0	1	1	1	3
2	20	2	1	0	0	1	0	0	1	1	1	37	164	13.6	0	21	94	1	1	0	1	0
2	65	2	1	0	0	1	0	0	1	0	2								0	0	1	0
1	65	2	1	0	1	1	0	0	1	1	1								0	1	1	0
1	17	2	1	1	9	1	4	1	1	1	1								0	0	1	5
1	25	2	1	0	0	1	0	0	1	1	1								0	0	1	0
1	34	2	1	0	9	1	0	0	1	0	4	41	160	16	0	24	98	1	1	0	1	0
1	42	2	1	9	0	0	0	0	2	1	7								0	0	1	0
1	35	2	1	0	0	0	0	0	2	1	7								0	1	1	0
1	34	2	1	9	1	1	0	0	1	1	1	50	160	19.5	0	20	96	1	1	0	1	0
1	72	2	2	0	0	1	0	0	1	0	1								0	0	1	0
1	35	2	2	0	9	0	0	0	1	1	6								0	0	1	0
2	27	2	1	0	0	1	0	0	1	1	1								0	0	1	0
1	34	2	1	0	1	1	0	0	1	1	1								0	0	1	0
1	37	2	1	0	1	0	0	0	1	1	6	50	156	22.2	0	22	98	1	1	0	1	0
1	44	2	1	0	1	1	0	0	1	0	1								0	0	1	0
1	61	2	1	0	0	1	0	0	1	1	1								0	0	1	0
2	17	2	2	9	9	0	0	0	2	0	6								0	0	1	0
3	24	2	1	0	0	1	0	0	1	1	4	39	164	15.2	0	18	96	1	1	0	1	0
2	33	2	1	0	0	1	0	0	1	1	4	41	160	16	0	21	98	1	1	0	1	0
1	35	2	2	0	0	0	0	0	1	1	7	66	156	25.8	0	20	95	1	1	0	1	0
1	60	2	1	0	1	1	0	0	1	1	1								0	1	1	0
2	54	2	2	0	1	1	0	0	1	1	2	55	147	25.5	0	23	0	1	1	0	1	0
3	51	2	1	0	0	1	0	0	1	1	4	61	168	21.6	0	19	95	1	1	0	1	0
2	19	2	2	0	0	1	0	0	1	1	1	35	150	13.3	0	24	96	1	1	0	1	0
2	25	4	1	9	9	1	0	0	9	0	1								0	0	0	3
1	45	2	1	0	0	1	0	0	1	0	1	41	160	16.1	0	20	95	1	1	1	1	0
1	20	4	1	0	9	1	0	0	9	0	1								0	0	0	1
1	17	2	2	0	0	1	0	0	1	1	4								0	0	1	0
1	45	2	2	0	0	1	0	0	1	1	4								0	0	1	0
2	43	2	2	1	0	1	0	0	1	1	1	42	158	17	0	15	96	1	1	0	1	0
1	26	2	2	0	0	1	0	0	1	1	1								0	0	1	0
3	35	2	1	0	0	1	4	1	1	1	4								0	0	1	0
1	25	2	1	0	0	1	0	0	1	1	1								0	0	1	0
2	70	2	1	0	0	1	0	0	1	0	4	49	159	19.4	0	99	97	1	1	0	1	0
1	40	2	2	0	0	0	0	0	2	1	7	48	140	24.4	0	18	97	1	1	0	1	0
2	47	3	2	1	0	0	0	0	1	0	6								0	0	1	3
1	37	2	2	1	0	0	0	0	2	0	7								0	0	1	0
1	57	2	1	0	1	1	0	0	1	1	1								0	0	1	0
1	27	2	2	0	0	1	0	0	1	1	1								0	0	1	0
1	75	1	2	9	9	1	0	0	9	0	1								0	1	0	0
2	25	2	1	0	0	1	4	1	1	0	6	40	172	13.5	0	20	96	1	1	0	1	0
2	60	2	1	0	1	0	0	0	1	1	6	48	161	15	0	25	95	1	1	0	1	0
3	23	2	1	0	0	0	0	0	2	1	7								0	0	1	0
2	35	2	1	1	0	1	0	0	1	1	1	48	158	26.3	0	99	97	1	1	0	1	0
1	69	2	1	0	0	1	0	0	1	1	1	59	160	23	0	16	95	1	1	0	1	0
1	42	2	2	0	1	1	0	0	1	1	4								0	1	1	0
1	23	2	2	0	0	0	0	0	2	1	7	54	153	23.1	0	21	98	0	1	0	1	0
1	22	2	2	0	0	1	0	0	1	0	1								0	0	1	0
2	48	3	1	0	1	0	0	0	2	1	7								0	0	1	3
1	65	3	2	0	9	1	0	0	1	1	4	45	147	22.3	1	25	94	1	1	0	1	3
1	35	2	1	0	0	0	0	0	2	1	7	80	169	28	0	23	95	1	1	0	1	0
2	70	2	1	0	1	1	0	0	1	0	2	62	162	23.6	0	20	98	1	1	0	1	0
1	52	2	1	0	1	1	1	1	1	1	1	55	169	19.6	0	18	83	1	1	0	1	0
2	55	2	1	0	9	1	0	0	1	0	2								0	0	1	0
3	34	2	1	0	0	1	0	0	1	1	4								0	0	1	0
3	23	2	2	0	0	0	0	0	2	1	7	55	164	18.3	0	22	97	1	1	0	1	0
1	55	2	1	0	0	1	0	0	1	1	1	41	174	14	0	17	96	1	1	0	1	0
	35	2	2	1	0	1	0	0	1	1	2								0	0	1	0
2	43	2	2	0	0	0	4	1	1	1	6	39	169	14	0	15	96	1	1	0	1	0
2	51	2	1	0	0	0	0	0	2	1	7	48	165	17.6	0	22	96	1	1	0	1	0
2	48	2	1	0	1	1	0	0	1	1	1								0	0	1	0
2	58	2	1	0	0	0	4	1	1	1	6	30	150	13.3	0	20	94	1	1	0	1	0
2	27	2	2	0	0	0	4	1	2	1	7	40	150	17.7	0	18	98	1	1	0	1	0
1	49	1	2	0	9	1	0	0	9	0	1								0	0	0	0
2	35	2	2	0	0	1	0	0	1	1	2								0	0	1	0
1	58	2	2	0	0	1	0	0	1	1	1	34	162	13	0	35	94	0	1	0	1	0
1	32	2	1	0	0	1	0	0	1	0	4	39	164	14.6	0	19	96	1	1	0	1	0
1	48	4	2	9	9	1	4	1	9	1	1								0	0	0	3
2	23	2	2	0	0	0	0	0	2	1	7	35	156	14.4	0	21	98	1	1	0	1	0
1	50	2	1	0	0	1	1	1	1	1	1	52	167	18.6	0	22	95	1	1	1	1	0
1	58	2	1	1	0	0	0	0	1	1	6	45	175	14.7	0	22	97	1	1	0	1	0
2	16	2	2	0	0	1	0	0	1	1	4	31	146	14.5	0	20	96	1	1	0	1	0
1	17	2	2	0	0	1	0	0	1	1	1								0	0	1	0
2	65	2	2	0	0	1	0	0	1	1	4	36	152	15.6	0	24	95	1	1	0	1	0
1	82	2	2	0	1	0	0	0	2	1	7								0	0	1	0
2	25	2	2	0	0	1	0	0	1	1	1								0	1	1	0
1	25	2	1	0	0	0	0	0	2	0	7	45	168	16	0	22	97	1	1	0	1	0
1	21	2	2	0	0	1	0	0	1	0	1	36	157	14.6	0	17	96	1	1	0	1	0
1	19	2	1	0	0	1	0	0	1	1	1	35	159	13.8	0	16	0	1	1	0	1	0
3	47	2	1	0	1	1	0	0	1	1	4								0	0	1	0
1	50	2	1	0	1	1	0	0	1	1	1								0	0	1	0
2	30	2	1	0	1	1	0	0	1	0	4								0	0	1	0
1	70	2	1	0	1	1	0	0	1	1	1	43	163	16.2	0	20	96	1	1	0	1	0
3	39	2	1	0	0	1	4	1	1	1	4								0	0	1	0
2	50	2	1	0	0	0	0	0	1	1	6	90	161	35.2	0	16	97	1	1	0	1	0
3	37	2	1	0	1	1	0	0	1	1	4	67	166	24.4	0	16	98	1	1	0	1	0
1	51	2	1	0	0	0	4	1	2	0	7	41	164	15.3	0	24	98	1	1	1	1	0
2	65	2	1	0	0	0	0	0	2	1	7	44	158	17.7	1	22	95	1	1	0	1	0
3	53	3	1	0	0	1	0	0	1	1	6								0	0	1	5
1	48	2	1	0	0	1	0	0	1	1	1								0	1	1	0
1	67	2	1	0	1	1	2	1	1	1	4	38	162	14.5	0	24	98	1	1	0	1	0
2	76	4	1	0	9	1	0	0	9	0	4								0	0	0	3
1	47	2	1	0	1	1	0	0	2	1	1								0	0	1	2
1	50	2	1	0	0	0	0	0	2	1	7	55	159	21.8	0	21	98	1	1	0	1	0
1	37	2	1	0	0	1	0	0	1	1	1	37	164	13.8	0	16	97	1	1	0	1	0
1	38	2	1	1	9	0	0	0	2	1	7	63	154	26.6	0	20	96	1	1	0	1	0
1	59	2	1	0	0	1	1	1	1	1	1								0	0	1	0
1	70	3	2	9	9	1	0	0	2	0	7								0	0	1	3
1	28	2	2	0	0	1	0	0	1	1	1								0	1	1	0
1	25	2	2	0	9	0	0	0	2	0	7	46	170	15.9	0	99	98	1	1	0	1	0
2	51	2	1	0	0	1	0	0	1	1	2	30	145	14.3	0	21	96	1	1	0	1	0
1	35	2	2	0	0	1	0	0	1	1	1								0	0	1	0
1	26	2	2	0	0	1	0	0	1	1	4								0	0	1	0
3	32	2	2	0	0	1	0	0	1	1	4	30	150	13.2	0	19	96	1	1	0	1	0
1	65	2	1	0	0	1	0	0	1	1	1	44	165	16.2	0	99	98	1	1	0	1	0
1	23	2	1	0	0	1	0	0	1	1	4	42	150	18.7	0	19	96	1	1	0	1	0
1	27	2	2	0	0	1	0	0	1	1	1	51	152	22.1	0	16	96	1	1	0	1	0
3	60	2	2	9	9	1	0	0	1	0	4								0	0	1	0
1	36	2	1	0	1	1	4	1	1	1	1								0	0	1	0
1	17	2	2	0	0	1	4	1	1	1	1								0	0	1	0
2	52	2	2	0	1	1	0	0	1	1	2	48	160	18.8	0	23	94	1	1	0	1	0
1	34	3	1	0	0	1	0	0	1	0	1								0	0	1	3
2	45	2	1	0	1	1	1	1	1	1	4	48	158	19.3	0	18	98	1	1	0	1	0
1	60	2	2	0	1	0	0	0	2	1	7								0	1	1	0
1	45	2	2	0	1	1	0	0	1	1	1	48	154	20.2	0	22	97	1	1	0	1	0
1	30	2	1	0	0	1	0	0	1	1	1	50	171	17.2	0	20	94	1	1	0	1	0
2	35	2	1	0	0	1	0	0	1	1	1								0	0	1	0
1	55	2	1	0	0	1	0	0	1	1	1	46	166	16.6	0	23	98	1	1	0	1	0
1	38	2	1	0	0	0	0	0	2	1	7								0	0	1	0
1	38	2	1	0	1	1	0	0	1	1	1								0	0	1	0
1	17	2	2	0	0	0	0	0	2	0	7	45	151	21.7	0	18	0	1	1	0	1	0
3	30	2	2	0	0	1	4	1	1	1	4								0	0	1	0
3	54	2	1	0	1	1	4	1	1	1	4								0	0	1	0
2	32	2	1	0	0	0	0	0	2	1	6	82	173	27.4	0	16	97	1	1	0	1	0
1	45	2	2	0	0	1	0	0	2	1	1	50	145	23.8	0	22	98	0	1	0	1	0
2	78	2	1	9	9	1	0	0	1	1	2								0	0	1	0
1	23	2	1	0	0	1	0	0	1	1	1	48	174	16	0	19	95	1	1	1	1	0
2	63	2	1	9	9	1	0	0	1	1	1	72	150	32	0	21	95	1	1	0	1	0
1	24	2	1	0	0	1	0	0	2	1	1	62	177	20.2	0	18	97	1	1	0	1	0
1	50	2	1	1	9	0	0	0	1	0	6								0	0	1	0
2	52	2	2	0	0	1	4	1	1	1	2	60	160	23.4	0	18	98	1	1	0	1	0
1	63	3	1	0	9	1	0	0	1	0	1	48	152	21.9	1	21	96	1	1	0	1	3
1	43	2	1	0	1	0	0	0	2	1	7								0	0	1	0
1	61	2	2	0	1	1	0	0	1	1	1								0	1	1	0
1	62	2	1	0	1	1	4	1	1	1	1								0	0	1	0
1	43	2	2	9	9	0	0	0	2	1	7	63	169	28.6	0	19	95	1	1	0	1	0
3	23	2	2	0	0	0	0	0	2	1	7	39	152	16.9	0	18	96	1	1	0	1	0
1	35	2	2	0	0	0	4	1	2	0	7	51	154	21.5	0	17	99	1	1	1	1	0
1	33	2	2	0	0	0	0	0	2	1	7	75	161	28.9	0	20	95	1	1	0	1	0
1	40	2	1	0	0	1	2	1	1	1	6								0	1	1	0
1	58	2	1	0	1	1	4	1	1	1	4								0	1	1	0
2	70	2	1	0	0	1	1	1	1	1	4	58	165	17.5	0	24	93	1	1	0	1	0
2	32	2	1	0	0	1	1	1	1	1	1	38	164	14.1	0	20	95	1	1	0	1	0
1	23	2	1	0	0	1	4	1	2	1	1								0	0	1	0
1	46	2	2	1	0	1	0	0	1	1	4	60	157	24.3	0	18	98	1	1	0	1	0
1	25	4	2	1	0	1	0	0	9	0	1								0	1	0	3
1	50	2	1	0	0	1	0	0	1	1	4	59	176	19.1	0	18	95	1	1	1	1	0
1	36	2	1	0	0	1	0	0	1	1	4								0	1	1	0
1	22	2	1	1	0	0	0	0	1	1	7								0	0	1	0
2	85	2	1	0	0	1	1	1	1	1	2	45	159	14.1	0	23	96	1	1	0	1	0
1	45	2	2	0	0	1	0	0	1	1	1								0	1	1	0
1	18	2	1	9	0	1	0	0	2	1	1								0	1	1	0
3	42	2	1	0	0	1	4	1	1	1	4								0	0	1	0
1	50	2	2	0	0	1	0	0	1	1	3								0	1	1	0
	25	2	1	0	0	1	1	1	1	1	1	42	162	16	0	20	99	1	1	0	1	0
1	23	2	2	0	0	1	0	0	1	1	4	35	142	17.2	0	18	99	1	1	1	1	0
1	33	2	1	1	0	0	0	0	1	1	6	80	162	30.5	0	22	98	0	1	0	1	0
2	18	2	2	0	0	1	0	0	1	1	4								0	0	1	0
2	70	2	1	0	0	1	1	1	1	1	1	32	154	13.5	0	22	92	1	1	0	1	0
1	22	2	1	0	0	1	0	0	1	1	1								0	0	1	0
2	40	2	1	0	1	1	0	0	1	1	4	43	159	17.6	0	18	94	1	1	0	1	0
1	45	2	1	0	0	0	0	0	1	1	6	40	165	14.7	0	24	97	1	1	0	1	0
1	55	2	1	0	1	1	0	0	1	1	1	55	162	21	0	24	99	1	1	0	1	0
1	22	2	1	0	0	0	0	0	2	1	7								0	0	1	0
1	20	2	1	0	0	1	0	0	1	1	1								0	1	1	0
1	40	2	1	0	0	1	0	0	1	1	1	37	150	16.4	0	17	0	1	1	0	1	0
1	40	2	1	1	0	1	0	0	1	1	1								0	0	1	0
2	21	2	1	0	0	1	0	0	1	0	4	30	156	12.3	0	23	96	1	1	0	1	0
3	66	2	1	0	1	1	0	0	1	1	4	68	162	25.9	0	33	96	0	1	0	1	0
1	65	2	1	9	0	1	0	0	1	1	1								0	0	1	0
2	65	2	2	0	1	0	0	0	1	1	6								0	0	1	0
3	44	3	1	0	1	1	0	0	1	1	4	72	165	26.4	0	24	89	0	1	0	1	3
1	43	2	1	9	9	1	0	0	1	0	1								0	0	1	0
1	36	2	1	0	9	1	2	1	1	0	1								0	1	1	0
2	50	2	1	9	9	0	4	1	2	1	7								0	0	1	0
1	38	2	1	1	0	0	0	0	2	1	7	37	155	15.4	0	21	96	1	1	0	1	0
1	53	2	1	0	1	1	0	0	1	0	1								0	0	1	0
1	20	2	2	9	9	1	0	0	1	0	1								0	0	1	0
1	50	1	2	0	9	1	4	1	9	0	1								0	1	0	0
1	52	2	1	0	1	1	0	0	1	0	1								0	0	1	0
2	64	2	1	0	9	1	0	0	1	1	1								0	0	1	0
1	59	2	1	0	0	1	0	0	1	1	1								0	0	1	0
2	52	2	1	0	0	1	4	1	1	1	2	47	171	13.7	0	25	93	1	1	0	1	0
1	20	2	1	0	0	1	0	0	1	1	1								0	0	1	0
1	38	2	1	0	0	1	1	1	1	1	1	35	163	13.2	0	23	93	1	1	0	1	0
1	40	2	1	0	0	1	0	0	1	1	1								0	0	1	0
2	60	2	1	0	0	1	0	0	1	1	4	46	161	18.2	0	20	95	0	1	0	1	0
1	62	2	2	0	0	1	0	0	2	1	1								0	1	1	0
1	25	2	1	0	0	1	0	0	2	1	1								0	1	1	0
1	45	2	1	1	0	1	0	0	2	1	4								0	0	1	0
1	49	2	1	0	0	1	4	1	1	1	4	50	160	19.5	0	24	98	1	1	0	1	0
1	47	2	1	0	0	1	0	0	1	1	1	71	170	24.6	0	18	98	1	1	0	1	0
1	22	2	1	9	9	1	0	0	1	0	1								0	1	1	0
1	39	2	1	0	1	0	0	0	2	1	7	62	160	24.2	0	21	98	1	1	1	1	0
3	35	2	1	0	0	1	0	0	1	1	4	55	176	17.8	0	16	98	1	1	0	1	0
1	62	2	1	9	9	1	0	0	1	0	1								0	0	1	0
1	42	2	2	1	0	1	0	0	1	1	1								0	0	1	0
1	47	2	1	0	0	0	0	0	2	1	7								0	1	1	0
1	59	3	1	0	9	1	0	0	1	0	1	30	170	10.4	1	26	98	0	1	0	1	3
2	42	2	1	0	0	1	0	0	1	1	4	49	168	17.3	0	19	98	1	1	0	1	0
1	55	2	1	0	0	1	0	0	1	1	1	49	158	20.1	0	99	98	1	1	0	1	0
	28	1	2	0	9	1	4	1	9	1	1								0	0	0	0
1	24	2	1	0	9	1	0	0	1	1	1								0	1	1	0
1	50	2	1	0	9	1	0	0	1	1	1								0	1	1	0
2	60	2	1	0	0	1	0	0	1	1	1	40	165	14.7	0	99	96	1	1	0	1	0
1	31	2	1	0	0	1	0	0	1	1	4								0	0	1	0
	23	2	2	0	0	1	2	1	1	0	1								0	0	1	3
1	17	3	1	0	9	1	0	0	1	1	1	23	136	12.4	0	28	95	0	1	0	1	3
1	49	2	2	0	1	0	0	0	2	1	7	43	155	17.9	0	17	98	1	1	1	1	0
1	26	2	1	0	1	1	0	0	1	1	1								0	0	1	0
1	58	1	1	1	9	1	0	0	9	0	1								0	0	0	3
1	39	2	1	0	0	1	0	0	1	1	4								0	0	1	0
1	30	2	2	1	1	0	0	0	2	1	7	45	165	16.5	0	18	96	1	1	0	1	0
1	35	2	1	0	0	1	0	0	1	1	1	50	163	18.9	0	18	95	1	1	0	1	0
1	18	2	1	0	0	1	1	1	1	1	1	37	161	14.3	0	17	99	1	1	0	1	0
1	69	2	1	0	0	0	0	0	1	0	6	46	176	14.9	0	22	95	0	1	1	1	0
1	52	2	1	0	1	1	0	0	1	1	4	61	175	19.9	0	20	98	1	1	0	1	0
1	26	2	2	0	0	0	0	0	2	0	7	82	162	31.3	0	19	96	1	1	0	1	0
1	46	2	2	0	0	0	0	0	2	1	7	80	165	29.4	0	18	97	1	1	0	1	0
1	30	2	1	0	0	1	0	0	1	0	1								0	0	1	0
	68	2	1	0	1	1	0	0	1	0	1								0	1	1	0
1	35	2	1	0	0	1	0	0	2	1	7								0	0	1	0
2	23	2	1	0	0	1	0	0	1	1	1	50	169	17.8	0	18	96	1	1	0	1	0
1	45	2	1	0	0	0	0	0	2	1	7								0	1	1	0
1	35	2	1	0	0	1	0	0	1	1	1	51	168	18.1	0	73	95	1	1	0	1	0
1	40	2	1	0	0	1	0	0	1	1	1	50	167	17.9	0	99	99	1	1	0	1	0
1	65	2	2	0	0	0	0	0	2	1	7								0	1	1	0
2	60	2	1	0	0	1	1	1	1	1	1	19	157	18.7	0	75	97	1	1	0	1	0
2	28	1	1	9	9	1	0	0	9	1	1								0	0	0	0
1	33	2	1	0	0	0	0	0	2	1	7								0	0	1	0
1	35	2	1	0	0	1	0	0	1	1	1	46	167	17	0	19	96	1	1	1	1	0
2	52	2	2	0	1	1	0	0	1	1	1								0	0	1	0
2	45	2	2	0	0	1	0	0	1	1	1	34	156	18.5	0	99	93	1	1	0	1	0
1	23	2	1	0	0	0	0	0	2	1	7	75	180	23.1	0	24	98	1	1	0	1	0
1	27	2	1	1	0	1	2	1	1	1	4	40	160	15.6	1	24	98	1	1	1	1	0
1	25	2	2	0	0	1	0	0	2	1	1								0	0	1	0
2	60	2	2	0	0	1	0	0	1	1	1	44	156	18.1	0	99	95	1	1	0	1	0
2	22	2	2	0	0	0	0	0	2	1	7	43	146	20.1	0	18	98	1	1	0	1	0
2	38	3	2	0	9	1	0	0	1	0	4	30	152	13	0	24	94	1	1	0	1	3
1	65	2	2	0	0	1	0	0	1	1	7	44	152	18.9	0	22	98	1	1	1	1	0
2	35	4	1	0	9	1	0	0	9	0	1								0	0	0	1
3	18	2	2	0	0	1	0	0	1	1	4	61	162	23.2	0	24	99	1	1	0	1	0
2	35	1	1	0	9	1	0	0	9	0	1								0	0	0	0
1	35	2	2	0	0	0	0	0	2	1	7	43	161	16.6	0	18	98	1	1	1	1	0
1	31	2	1	0	0	1	0	0	1	0	1	45	150	20	0	20	94	1	1	0	1	0
1	47	1	1	0	9	1	4	1	9	0	1								0	0	0	0
1	17	2	1	0	0	0	0	0	2	1	7	48	160	18.8	0	21	92	0	1	0	1	0
2	70	2	1	0	1	1	0	0	1	1	2								0	0	1	0
1	53	2	2	0	0	0	0	0	2	1	7	47	157	19.1	0	24	98	1	1	0	1	0
1	45	2	1	0	0	0	1	1	1	0	6								0	0	1	0
2	32	2	1	0	1	1	0	0	1	1	4	53	161	20.4	0	20	96	1	1	0	1	0
2	38	2	1	0	0	1	0	0	1	1	4	42	168	14.8	0	19	97	1	1	0	1	0
2	25	2	1	0	0	1	0	0	2	1	1	27	154	11.5	0	99	96	1	1	0	1	0
1	65	2	1	0	1	1	0	0	1	1	1	50	163	18.9	0	16	96	1	1	0	1	0
1	49	2	1	0	0	0	0	0	2	1	7	49	162	18.2	0	18	97	1	1	0	1	0
1	50	3	1	1	0	1	0	0	1	1	1	54	168	19.1	1	33	94	0	1	0	1	5
1	41	2	1	1	0	1	4	1	2	1	7	80	160	31.2	0	15	90	1	1	0	1	0
2	44	2	1	0	0	1	0	0	1	1	4	40	175	13.6	0	28	95	0	1	0	1	0
	38	2	1	0	0	1	0	0	1	0	1	55	165	20.2	0	18	97	1	1	0	1	0
1	45	2	1	9	1	1	2	1	1	0	4								0	0	1	0
2	38	2	2	0	0	1	0	0	1	1	4	41	150	18.3	0	28	98	1	1	0	1	0
1	25	2	2	0	0	1	0	0	2	1	1								0	1	1	0
1	23	2	1	0	0	1	0	0	2	1	1								0	0	1	0
1	24	2	2	0	0	1	0	0	1	1	1								0	1	1	0
1	33	2	2	0	0	0	0	0	2	1	7	44	149	22.4	0	28	97	1	1	0	1	0
1	26	2	1	0	0	1	0	0	1	1	1								0	0	1	0
1	63	2	1	0	1	1	0	0	1	1	4								0	1	1	0
1	26	2	2	0	0	0	0	0	2	1	7								0	0	1	0
2	50	2	1	0	9	1	4	1	1	1	1	44	150	20	0	17	99	1	1	0	1	0
1	50	2	1	0	0	1	0	0	1	1	1								0	0	1	0
1	21	2	1	9	9	1	0	0	1	0	1								0	1	1	0
2	34	2	1	1	0	1	0	0	1	1	1	50	162	19.1	0	18	97	1	1	0	1	0
1	23	2	2	0	0	1	0	0	1	1	1	41	159	16.3	0	16	0	1	1	1	1	0
3	49	2	1	0	0	1	0	0	1	1	4								0	0	1	0
2	16	2	2	1	0	1	0	0	1	1	1	28	150	12.4	0	17	98	1	1	0	1	0
1	63	2	1	0	1	0	0	0	1	1	7	45	152	19.5	0	21	94	1	1	1	1	0
1	35	2	2	0	0	1	1	1	1	1	1								0	0	1	0
1	40	2	1	1	9	1	4	1	1	0	1								0	0	1	0
1	38	2	2	0	0	1	0	0	1	1	1	25	139	12.9	0	18	0	1	1	0	1	0
1	55	2	1	0	1	1	0	0	1	1	1								0	1	1	0
1	65	2	1	0	0	0	4	1	2	0	7	57	157	23.2	0	24	96	1	1	0	1	0
2	42	2	2	0	0	1	0	0	1	0	2								0	0	1	0
1	42	1	1	9	9	1	0	0	9	0	1								0	0	0	0
1	30	1	1	9	9	1	0	0	9	0	1								0	0	0	0
1	80	2	2	0	0	1	0	0	1	0	1	34	152	15.5	1	28	96	1	1	0	1	0
1	24	2	2	0	0	1	0	0	1	1	4								0	1	1	0
1	51	2	2	0	9	1	0	0	1	1	4								0	1	1	0
1	18	2	1	0	0	0	0	0	2	1	7	42	165	15.4	1	24	98	1	1	0	1	0
1	60	2	1	0	0	0	0	0	2	1	7	55	174	18.2	0	24	98	1	1	0	1	0
1	39	2	1	0	0	1	0	0	2	1	1	50	170	17.3	0	18	98	1	1	1	1	0
1	18	2	2	0	0	1	3	1	1	1	1	40	154	16.9	0	21	98	1	1	0	1	0
1	45	2	1	0	0	1	0	0	1	1	1								0	0	1	0
2	29	2	1	0	9	0	0	0	1	0	6	55	163	20.7	0	19	98	1	1	0	1	0
1	30	2	1	0	0	1	0	0	1	1	1	43	169	15.1	0	18	94	1	1	1	1	0
1	41	2	1	0	1	1	0	0	1	1	1	37	144	17.9	0	22	97	1	1	0	1	0
1	30	2	2	0	0	0	0	0	2	1	7								0	0	1	0
1	30	4	1	0	0	1	0	0	9	0	1								0	0	0	1
1	37	2	1	0	0	1	0	0	1	1	1								0	1	1	0
2	42	2	2	0	0	1	0	0	1	1	2	63	146	21.5	0	25	95	0	1	0	1	0
1	16	2	2	0	0	0	0	0	2	1	7	46	153	19.7	0	18	96	1	1	1	1	0
1	37	2	1	0	1	1	0	0	1	1	1								0	0	1	0
1	49	2	2	0	0	0	0	0	2	1	7	42	155	13.8	0	23	92	0	1	1	1	2
1	62	2	1	0	0	1	0	0	2	1	7	31	155	12.9	1	28	92	0	1	0	1	0
1	46	2	1	0	0	0	0	0	2	0	7								0	0	1	0
3	23	2	2	9	9	1	0	0	1	1	4								0	0	1	0
2	50	2	1	0	0	0	0	0	1	0	6	60	162	22.9	0	19	96	1	1	0	1	0
1	55	2	1	0	0	1	4	1	1	1	1								0	0	1	0
2	22	2	2	0	0	0	0	0	2	1	7								0	0	1	0
1	34	2	1	0	0	0	0	0	2	1	7	51	162	19.4	0	20	98	1	1	0	1	0
2	27	2	1	0	0	1	0	0	2	1	5	95	170	32.8	0	30	90	1	1	0	1	0
1	33	2	2	0	0	1	0	0	1	1	1								0	0	1	0
1	35	2	2	0	0	0	0	0	2	1	7								0	0	1	0
2	28	3	1	0	0	1	0	0	1	1	1	40	160	15.6	0	22	96	1	1	0	1	5
1	65	2	1	0	9	1	0	0	1	0	4								0	1	1	0
1	20	2	1	0	0	1	4	1	1	1	1								0	0	1	0
3	37	2	1	0	9	1	0	0	1	0	4	68	168	24.1	0	22	97	1	1	0	1	0
1	20	2	1	0	0	0	0	0	2	1	7	84	182	25.4	0	18	98	1	1	0	1	0
1	66	3	1	0	0	1	0	0	1	1	4								0	0	1	3
3	37	2	1	0	0	0	0	0	2	1	6	67	164	25.1	0	20	96	1	1	0	1	0
1	37	2	2	0	1	1	0	0	1	1	1								0	0	1	0
1	25	2	1	0	0	0	0	0	1	1	6								0	1	1	0
2	36	3	1	0	0	1	4	1	1	1	1								0	0	1	3
1	27	2	1	0	0	0	0	0	2	1	7								0	0	1	0
1	53	2	2	1	0	0	0	0	2	1	7	55	145	26	0	20	95	1	1	0	1	3
1	21	2	2	1	0	0	4	1	2	1	7								0	0	1	0
1	70	2	1	0	0	1	0	0	1	1	4								0	0	1	0
1	66	2	1	0	0	1	0	0	1	1	1								0	0	1	0
1	45	2	1	0	0	1	0	0	1	1	4								0	0	1	0
1	40	2	1	0	1	0	0	0	2	0	7	50	160	19.5	0	20	95	1	1	0	1	0
1	43	2	1	0	1	1	1	1	1	1	1	48	169	16.8	0	22	99	1	1	0	1	0
1	47	2	1	0	1	1	0	0	1	1	1								0	1	1	0
1	50	2	1	0	0	1	0	0	1	1	1	39	170	13.5	0	24	97	0	1	1	1	0
1	45	2	2	0	9	0	0	0	2	1	7	56	156	23	0	25	97	1	1	0	1	0
1	34	2	1	1	0	0	4	1	2	0	7	51	166	18.5	0	24	97	1	1	0	1	0
1	44	2	2	0	1	1	0	0	1	1	4								0	0	1	0
1	50	4	1	0	0	1	0	0	9	0	4								0	0	0	1
1	20	2	2	0	0	1	0	0	1	1	6								0	1	1	0
1	44	2	2	0	0	0	0	0	2	1	7								0	0	1	0
1	47	1	2	9	9	1	0	0	9	0	1								0	1	0	0
1	65	2	1	0	0	1	0	0	1	1	1								0	0	1	0
3	35	2	1	0	1	1	4	1	1	0	4								0	0	1	0
2	30	2	2	0	0	1	0	0	1	1	4								0	0	1	0
1	66	2	2	1	1	1	0	0	1	0	1	55	163	20.7	0	20	96	1	1	0	1	0
2	50	2	2	1	0	1	0	0	1	0	1								0	0	1	3
1	47	1	1	9	9	1	0	0	9	0	1								0	0	0	0
2	35	2	1	0	0	1	1	1	1	1	1	41	156	16.8	0	99	95	1	1	0	1	0
1	50	2	1	0	1	1	0	0	1	1	4								0	0	1	0
2	35	2	2	0	0	1	0	0	1	0	2	37	158	14.8	0	19	97	1	1	0	1	0
2	75	2	2	0	1	1	0	0	1	1	1	27	152	11.6	0	16	92	0	1	0	1	5
	65	2	1	0	0	0	0	0	1	1	6	40	150	17.8	0	21	98	1	1	0	1	0
2	30	2	1	0	0	1	0	0	1	0	4	51	172	17.3	0	23	98	1	1	0	1	0
2	50	2	1	0	1	1	0	0	1	0	2								0	1	1	0
1	60	2	1	0	0	1	0	0	1	1	1	40	162	15.3	1	99	99	1	1	0	1	0
3	48	2	2	0	9	1	0	0	1	1	4	46	148	21	0	20	98	1	1	0	1	0
	17	3	1	1	0	1	0	0	1	0	1	45	170	15.6	0	38	92	0	1	0	1	3
2	48	2	1	0	1	1	0	0	1	0	2	66	165	20	0	24	95	1	1	0	1	0
[truncated: 1,011 more rows]
